# Supplementary material for: MetMiner: A user‐friendly pipeline for large‐scale plant metabolomics data analysis
Source: J Integr Plant Biol. 2024 Sep 10;66(11):2329–45. doi: 10.1111/jipb.13774 (PMC11583839; doi:10.1111/jipb.13774)
Supplement: Supplementary file 2 — Table S1. Description of F‐box mutant Table S2. Multiple Reaction Monitoring selection by traceFinder Table S3. Feature match between MetMiner and Compound Discoverer Table S4. Corrected peak picking table for input of case study 1 Table S5. Variable information of clustered features after four rounds of iterative weighted gene co‐expression network analysis Table S6. Feature match result of Waters dataset and Thermo dataset Table S7. Glossary for specialized terms [file JIPB-66-2329-s002.xlsx]

## Sheet: TableS1
Table S1. Description of F-box mutant
Sample_name	Germplasm_accession	GeneID	Cluster	Category	GeneName
MT_001	SALK_140854C	AT3G61340	Cluster III	FBA	AT3G61340
MT_002	SALK_110627C	AT3G13820	Cluster I	FBA-kelch	AT3G13820
MT_003	SALK_073500C	AT2G27520	Cluster I	FBA-kelch	AT2G27520
MT_004	SALK_016763C	AT1G27340	Cluster IV	FBA-typ2	LCR
MT_005	SALK_129095C	AT1G80440	Cluster V	F-box-like	KFB20
MT_006	SALK_013621C	AT2G16220	Cluster III	FBA	ASRF
MT_007	SALK_009307C	AT3G25090	Cluster I	FBA-kelch	AT3G25090
MT_008	SALK_143278C	AT3G58910	Cluster VI	FBD-LRR	AT3G58910
MT_009	SALK_013776C	AT5G52460	Cluster VI	FBD-LRR	EDA41
MT_010	SALK_038835C	AT3G62440	Cluster VI	FBD-LRR	SAF1
MT_011	SALK_116711C	AT3G51530	Cluster VI	FBD-LRR	AT3G51530
MT_012	SALK_104890C	AT4G05010	Cluster IV	FBA-typ2	FBS3
MT_013	SALK_091042C	AT4G17780	Cluster IV	FBA-typ2	AT4G17780
MT_014	SALK_055372C	AT5G03970	Cluster IV	FBA-typ2	AT5G03970
MT_015	SALK_045156C	AT5G66830	Cluster V	F-box-like	FDB38
MT_016	SALK_147494C	AT1G32020	Cluster VI	FBD-LRR	AT1G32020
MT_017	SALK_023675C	AT3G47130	Cluster III	FBA	AT3G47130
MT_018	SALK_000312C	AT1G15670	Cluster V	F-box-like	KFB01
MT_019	SALK_037281C	AT3G58820	Cluster VI	FBD-LRR	AT3G58820
MT_020	SALK_126802C	AT1G16940	Cluster VI	FBD-LRR	AT1G16940
MT_021	SALK_029877C	AT3G49020	Cluster VI	FBD-LRR	AT3G49020
MT_022	SALK_017982C	AT5G62860	Cluster III	FBA	AT5G62860
MT_023	SALK_043102C	AT1G20795	Cluster II	F-box-like	AT1G20795
MT_024	SALK_039531C	AT5G63520	Cluster II	F-box-like	AT5G63520
MT_025	SALK_093535C	AT1G11270	Cluster IV	FBA-typ2	AT1G11270
MT_026	SALK_064918C	AT5G44490	Cluster VI	FBD-LRR	AT5G44490
MT_027	SALK_024565C	AT3G52510	Cluster III	FBA	AT3G52510
MT_028	SALK_032236C	AT3G21170	Cluster I	FBA-kelch	AT3G21170
MT_029	SALK_128246C	AT2G02360	Cluster V	F-box-LRR	PP2-B10
MT_030	SALK_066102C	AT4G10400	Cluster VI	FBD-LRR	AT4G10400
MT_031	SALK_139944C	AT1G53550	Cluster III	FBA	AT1G53550
MT_032	SALK_054126C	AT3G19470	Cluster I	FBA-kelch	AT3G19470
MT_033	SALK_094304C	AT4G17780	Cluster IV	FBA-typ2	AT4G17780
MT_034	SALK_051730C	AT2G06040	Cluster VI	FBD-LRR	RAD7a
MT_035	SALK_009293C	AT5G41840	Cluster VI	FBD-LRR	AT5G41840
MT_036	SALK_046367C	AT5G53840	Cluster VI	FBD-LRR	AT5G53840
MT_037	SALK_142489C	AT5G25300	Cluster V	F-box-like	FDB36
MT_038	SALK_128551C	AT5G03930	Cluster V	F-box-LRR	AT5G03930
MT_039	SALK_070074C	AT4G13965	Cluster VI	FBD-LRR	AT4G13965
MT_040	SALK_049754C	AT5G39470	Cluster V	F-box-LRR	AT5G39470
MT_041	SALK_012695C	AT3G23420	Cluster I	FBA-kelch	AT3G23420
MT_042	SALK_077738C	AT3G52030	Cluster V	F-box-like	AT3G52030
MT_043	SALK_032978C	AT5G44950	Cluster VI	FBD-LRR	AT5G44950
MT_044	SALK_133923C	AT3G60040	Cluster VI	FBD-LRR	AT3G60040
MT_045	SALK_093426C	AT4G13060	Cluster III	FBA	AT4G13060
MT_046	SALK_117241C	AT1G10110	Cluster V	F-box-like	FDB1
MT_047	SALK_136129C	AT5G39450	Cluster IV	FBA-typ2	AT5G39450
MT_048	SALK_027872C	AT5G22730	Cluster VI	FBD-LRR	AT5G22730
MT_049	SALK_110612C	AT1G20360	Cluster II	F-box-like	AT1G20360
MT_050	SALK_138332C	AT5G54820	Cluster VI	FBD-LRR	AT5G54820
MT_051	SALK_090686C	AT4G33290	Cluster I	FBA-kelch	AT4G33290
MT_052	SALK_087228C	AT5G56810	Cluster VI	FBD-LRR	AT5G56810
MT_053	SALK_024083C	AT1G67190	Cluster V	F-box-like	AT1G67190
MT_054	SALK_021058C	AT4G02440	Cluster II	F-box-like	EID1
MT_055	SALK_088140C	AT3G50080	Cluster V	F-box-LRR	VFB2
MT_056	SALK_033013C	AT3G59610	Cluster I	FBA-kelch	AT3G59610
MT_057	SALK_093544C	AT5G44970	Cluster VI	FBD-LRR	AT5G44970
MT_058	SALK_023806C	AT4G22030	OutGroup	F-box-like	FDB27
MT_059	SALK_065336C	AT3G49520	Cluster I	FBA-kelch	AT3G49520
MT_060	SALK_086100C	AT3G19470	Cluster I	FBA-kelch	AT3G19470
MT_061	SALK_021733C	AT1G64840	Cluster V	F-box-like	FDA3
MT_062	SALK_099858C	AT3G20710	Cluster I	FBA-kelch	AT3G20710
MT_063	SALK_049078C	AT3G16590	Cluster I	FBA-kelch	AT3G16590
MT_064	SALK_054345C	AT3G58960	Cluster VI	FBD-LRR	AT3G58960
MT_065	SALK_065718C	AT1G23390	Cluster V	F-box-like	KFB
MT_066	SALK_131792C	AT3G25550	Cluster IV	FBA-typ2	AT3G25550
MT_067	SALK_000781C	AT1G64290	Cluster III	FBA	AT1G64290
MT_068	SALK_123361C	AT5G22610	Cluster VI	FBD-LRR	AT5G22610
MT_069	SALK_025278C	AT3G28410	Cluster VI	FBD-LRR	AT3G28410
MT_070	SALK_067434C	AT5G44980	Cluster VI	FBD-LRR	AT5G44980
MT_071	SALK_141899C	AT3G54460	OutGroup	F-box-like	AT3G54460
MT_072	SALK_054329C	AT1G80470	Cluster VI	FBD-LRR	AT1G80470
MT_073	SALK_073175C	AT1G48400	Cluster VI	FBD-LRR	AT1G48400
MT_074	SALK_069169C	AT3G08750	Cluster I	FBA-kelch	AT3G08750
MT_075	SALK_094197C	AT3G03030	Cluster VI	FBD-LRR	AT3G03030
MT_076	SALK_054809C	AT4G07400	Cluster V	F-box-LRR	VFB3
MT_077	SALK_016293C	AT1G13200	Cluster IV	FBA-typ2	AT1G13200
MT_078	SALK_029754C	AT3G17400	Cluster I	FBA-kelch	AT3G17400
MT_079	SALK_147906C	AT3G20620	Cluster III	FBA	AT3G20620
MT_080	SALK_117744C	AT1G32375	Cluster VI	FBD-LRR	AT1G32375
MT_081	SALK_045251C	AT3G57580	Cluster III	FBA	AT3G57580
MT_082	SALK_083453C	AT3G49150	Cluster VI	FBD-LRR	AT3G49150
MT_083	SALK_022582C	AT1G78100	Cluster V	F-box-like	AUF1
MT_084	SALK_150267C	AT1G67190	Cluster V	F-box-like	AT1G67190
MT_085	SALK_047378C	AT3G21130	Cluster I	FBA-kelch	AT3G21130
MT_086	SALK_019083C	AT1G60370	Cluster III	FBA	KUK
MT_087	SALK_116922C	AT1G27580	Cluster V	F-box-like	FDB4
MT_088	SALK_071974C	AT1G59630	Cluster I	FBA-kelch	AT1G59630
MT_089	SALK_019694C	AT1G30200	Cluster V	F-box-like	AT1G30200
MT_090	SALK_026071C	AT3G52320	Cluster III	FBA	AT3G52320
MT_091	SALK_039192C	AT4G19940	Cluster III	FBA	AT4G19940
MT_092	SALK_144985C	AT3G49450	Cluster III	FBA	FBP113
MT_093	SALK_000257C	AT1G60400	Cluster VI	FBD-LRR	PEG3
MT_094	SALK_004207C	AT5G02930	Cluster VI	FBD-LRR	AT5G02930
MT_095	SALK_048781C	AT1G20790	Cluster II	F-box-like	AT1G20790
MT_096	SALK_039768C	AT1G55070	Cluster III	FBA	AT1G55070
MT_097	SALK_131864C	AT3G10240	Cluster III	FBA	AT3G10240
MT_098	SALK_018539C	AT3G49040	Cluster VI	FBD-LRR	AT3G49040
MT_099	SALK_017992C	AT3G23960	Cluster III	FBA	AT3G23960
MT_100	SALK_147956C	AT1G57690	Cluster VI	FBD-LRR	AT1G57690
MT_101	SALK_135642C	AT5G38590	Cluster VI	FBD-LRR	AT5G38590
MT_102	SALK_018381C	AT1G12170	Cluster I	FBA-kelch	AT1G12170
MT_103	SALK_012845C	AT1G21760	Cluster I	FBA-kelch	FBP7
MT_104	SALK_109711C	AT3G13680	Cluster I	FBA-kelch	AT3G13680
MT_105	SALK_013400C	AT1G06630	Cluster VI	FBD-LRR	AT1G06630
MT_106	SALK_087873C	AT1G30930	Cluster III	FBA	AT1G30930
MT_107	SALK_112855C	AT1G64295	Cluster III	FBA	AT1G64295
MT_108	SALK_089433C	AT3G17530	Cluster I	FBA-kelch	AT3G17530
MT_109	SALK_073597C	AT5G22660	Cluster VI	FBD-LRR	AT5G22660
MT_110	SALK_051346C	AT5G49610	Cluster IV	FBA-typ2	AT5G49610
MT_111	SALK_022089C	AT5G53780	Cluster V	F-box-like	DOA14
MT_112	SALK_095916C	AT2G39940	Cluster V	F-box-LRR	COI1
MT_113	SALK_045123C	AT3G60040	Cluster VI	FBD-LRR	AT3G60040
MT_114	SALK_144332C	AT3G18120	Cluster I	FBA-kelch	AT3G18120
MT_115	SALK_112137C	AT1G66310	Cluster VI	FBD-LRR	AT1G66310
MT_116	SALK_140441C	AT1G23770	Cluster V	F-box-LRR	AT1G23770
MT_117	SALK_092798C	AT4G34550	Cluster III	FBA	AT4G34550
MT_118	SALK_080749C	AT4G00755	Cluster V	F-box-like	AT4G00755
MT_119	SALK_038051C	AT3G17710	Cluster I	FBA-kelch	AT3G17710
MT_120	SALK_011553C	AT3G49030	Cluster VI	FBD-LRR	AT3G49030
MT_121	SALK_025872C	AT1G05080	Cluster VI	FBD-LRR	AT1G05080
MT_122	SALK_114089C	AT5G41500	Cluster I	FBA-kelch	AT5G41500
MT_123	SALK_014929C	AT3G25460	Cluster I	FBA-kelch	AT3G25460
MT_124	SALK_020843C	AT4G09920	Cluster VI	FBD-LRR	AT4G09920
MT_125	SALK_088160C	AT1G47350	Cluster III	FBA	AT1G47350
MT_126	SALK_134305C	AT5G53637	Cluster III	FBA	AT5G53637
MT_127	SALK_050274C	AT5G18780	Cluster VI	FBD-LRR	AT5G18780
MT_128	SALK_057758C	AT1G47810	Cluster III	FBA	AT1G47810
MT_129	SALK_208350C	AT5G35945	Cluster II	F-box-like	AT5G35945
MT_130	SALK_208315C	AT1G30920	Cluster III	FBA	AT1G30920
MT_131	SALK_086166C	AT1G58090	Cluster I	FBA-kelch	AT1G58090
MT_132	SALK_148443C	AT3G16740	Cluster I	FBA-kelch	FOA2
MT_133	SALK_089471C	AT3G12350	Cluster III	FBA	AT3G12350
MT_134	SALK_116537C	AT2G42720	Cluster VI	FBD-LRR	AT2G42720
MT_135	SALK_142342C	AT1G27550	Cluster V	F-box-like	FDB3
MT_136	SALK_098699C	AT5G56690	Cluster VI	FBD-LRR	AT5G56690
MT_137	SALK_019864C	AT3G22650	Cluster I	FBA-kelch	SFL61
MT_138	SALK_112953C	AT3G17320	Cluster I	FBA-kelch	FOA1
MT_139	SALK_043730C	AT3G28330	Cluster IV	FBA-typ2	AT3G28330
MT_140	SALK_006787C	AT4G21510	Cluster V	F-box-like	FBS2
MT_141	SALK_102199C	AT3G21410	Cluster I	FBA-kelch	AT3G21410
MT_142	SALK_067099C	AT3G60350	Cluster I	FBA-kelch	ARABIDILLO-2
MT_143	SALK_107393C	AT2G24255	Cluster V	F-box-like	FDA15
MT_144	SALK_103639C	AT2G21930	Cluster III	FBA	AT2G21930
MT_145	SALK_013217C	AT3G25750	Cluster V	F-box-like	FDA17
MT_146	SALK_119552C	AT5G49980	Cluster V	F-box-LRR	AFB5
MT_147	SALK_100790C	AT5G46170	Cluster V	F-box-like	AT5G46170
MT_148	SALK_059279C	AT4G13960	Cluster VI	FBD-LRR	AT4G13960
MT_149	SALK_089690C	AT3G16555	Cluster I	FBA-kelch	AT3G16555
MT_150	SALK_011650C	AT3G58980	Cluster VI	FBD-LRR	AT3G58980
MT_151	SALK_003183C	AT3G17280	Cluster I	FBA-kelch	AT3G17280
MT_152	SALK_148832C	AT1G30780	OutGroup	FBA-like	AT1G30780
MT_153	SALK_019563C	AT3G17530	Cluster I	FBA-kelch	AT3G17530
MT_154	SALK_013759C	AT4G22165	Cluster V	F-box-like	FDB30
MT_155	SALK_076170C	AT4G13965	Cluster VI	FBD-LRR	AT4G13965
MT_156	SALK_085422C	AT3G58860	Cluster VI	FBD-LRR	AT3G58860
MT_157	SALK_107492C	AT5G39460	Cluster IV	FBA-typ2	AT5G39460
MT_158	SALK_021558C	AT5G44940	Cluster VI	FBD-LRR	AT5G44940
MT_159	SALK_004634C	AT2G43445	Cluster IV	FBA-typ2	AT2G43445
MT_160	SALK_149453C	AT1G70590	Cluster III	FBA	AT1G70590
MT_161	SALK_091290C	AT2G16810	Cluster III	FBA	AT2G16810
MT_162	SALK_029649C	AT3G19470	Cluster I	FBA-kelch	AT3G19470
MT_163	SALK_016168C	AT1G55660	Cluster VI	FBD-LRR	FOF2
MT_164	SALK_108364C	AT2G13630	Cluster III	FBA	AT2G13630
MT_165	SALK_072882C	AT4G00893	Cluster V	F-box-like	AT4G00893
MT_166	SALK_135207C	AT5G57360	Cluster V	F-box-LRR	ADO1
MT_167	SALK_047356C	AT5G44220	Cluster III	FBA	AT5G44220
MT_168	SALK_092571C	AT5G25350	Cluster V	F-box-LRR	EBF2
MT_169	SALK_082139C	AT2G38590	Cluster I	FBA-kelch	AT2G38590
MT_170	SALK_098662C	AT1G52490	Cluster III	FBA	AT1G52490
MT_171	SALK_046384C	AT3G58930	Cluster VI	FBD-LRR	AT3G58930
MT_172	SALK_146080C	AT5G41720	Cluster III	FBA	AT5G41720
MT_173	SALK_075319C	AT2G40920	Cluster III	FBA	AT2G40920
MT_174	SALK_021027C	AT3G17490	Cluster I	FBA-kelch	AT3G17490
MT_175	SALK_004560C	AT4G10190	Cluster I	FBA-kelch	AT4G10190
MT_176	SALK_090445C	AT3G62980	Cluster V	F-box-LRR	TIR1
MT_177	SALK_020121C	AT3G48220	Cluster V	F-box-like	AT3G48220
MT_178	SALK_128933C	AT1G47056	Cluster V	F-box-LRR	VFB1
MT_179	SALK_032720C	AT4G35930	Cluster II	F-box-like	FBS4
MT_180	SALK_048516C	AT2G15640	Cluster III	FBA	AT2G15640
MT_181	SALK_096325C	AT1G67130	Cluster III	FBA	AT1G67130
MT_182	SALK_017141C	AT2G33190	Cluster V	F-box-like	FDB16
MT_183	SALK_126260C	AT4G13965	Cluster VI	FBD-LRR	AT4G13965
MT_184	SALK_067113C	AT3G16020	Cluster I	FBA-kelch	AT3G16020
MT_185	SALK_117690C	AT3G17480	Cluster I	FBA-kelch	AT3G17480
MT_186	SALK_058190C	AT5G65850	Cluster III	FBA	AT5G65850
MT_187	SALK_006810C	AT3G59190	Cluster VI	FBD-LRR	AT3G59190
MT_188	SALK_023260C	AT5G02700	Cluster VI	FBD-LRR	AT5G02700
MT_189	SALK_050074C	AT2G31470	Cluster III	FBA	DOR
MT_190	SALK_041396C	AT4G15475	Cluster V	F-box-LRR	RAD7b
MT_191	SALK_126885C	AT2G17310	Cluster I	FBA-kelch	SON1
MT_192	SALK_055750C	AT3G03360	Cluster III	FBA	AT3G03360
MT_193	SALK_036578C	AT3G23260	Cluster I	FBA-kelch	AT3G23260
MT_194	SALK_104830C	AT4G19330	Cluster V	F-box-like	CTG10
MT_195	SALK_139525C	AT3G56470	Cluster V	F-box-like	AT3G56470
MT_196	SALK_114463C	AT5G67250	Cluster V	F-box-LRR	SKIP2
MT_197	SALK_071588C	AT4G08980	Cluster V	F-box-like	FBW2
MT_198	SALK_010091C	AT1G16930	Cluster VI	FBD-LRR	AT1G16930
MT_199	SALK_151792C	AT1G12490	Cluster IV	FBA-typ2	AFBA1
MT_200	SALK_110723C	AT5G56820	Cluster VI	FBD-LRR	AT5G56820
MT_201	SALK_045957C	AT1G77000	Cluster V	F-box-LRR	SKP2
MT_202	SALK_042777C	AT4G00320	Cluster VI	FBD-LRR	AT4G00320
MT_203	SALK_063563C	AT5G15660	Cluster III	FBA	AT5G15660
MT_204	SALK_057479C	AT1G20800	Cluster II	F-box-like	AT1G20800
MT_205	SALK_092836C	AT2G42620	Cluster V	F-box-LRR	MAX2
MT_206	SALK_039050C	AT1G66300	Cluster VI	FBD-LRR	AT1G66300

## Sheet: TableS2
Table S2. MRM selection by traceFinder
Compound	Precursor	Product	RT
Met_pos_2676	115.039	55.054	59.82
Met_neg_1389	315.885	125.873	60.42
Met_neg_2463	517.141	59.014	61.74
Met_neg_2305	135.03	75.009	61.8
Met_neg_1770	355.088	113.024	61.98
Met_neg_627	179.056	75.009	62.88
Met_neg_2379	237.062	87.009	63.78
Met_pos_1445	115.039	55.054	64.26
Met_pos_2372	143.034	111.008	64.86
Met_pos_2568	148.043	74.006	66.6
Met_pos_1577	124.039	80.049	67.02
Met_pos_1706	241.155	58.065	67.62
Met_neg_1386	209.067	85.03	68.58
Met_neg_780	408	155.952	68.88
Met_pos_2392	550.177	121.065	69.06
Met_pos_1533	388.255	129.102	69.12
Met_pos_1236	260.16	147.076	69.18
Met_pos_1439	229.118	72.081	69.18
Met_pos_1656	143.034	111.008	69.18
Met_pos_1744	247.129	86.096	69.42
Met_pos_1858	139.05	121.04	69.42
Met_pos_1955	142.086	79.054	69.48
Met_pos_1097	115.039	55.054	69.54
Met_pos_1800	430.119	189.039	69.54
Met_neg_2125	242.078	96.009	69.6
Met_neg_2020	237.062	87.009	69.78
Met_neg_1669	133.014	115.004	70.02
Met_neg_879	245.114	78.959	70.14
Met_pos_1674	215.139	70.065	70.2
Met_pos_1721	413.093	359.062	70.68
Met_pos_1447	314.092	136.062	71.34
Met_neg_1282	245.043	78.959	72.9
Met_pos_1927	203.139	86.096	74.1
Met_pos_196	132.102	86.096	74.88
Met_pos_1881	356.155	86.096	75
Met_pos_1691	375.224	84.081	75.84
Met_neg_2164	373.209	338.172	76.62
Met_neg_1967	317.055	80.965	76.8
Met_neg_1858	245.043	78.959	77.52
Met_pos_1215	458.15	377.072	77.64
Met_pos_1104	124.039	80.049	78.54
Met_pos_1139	335.074	98.984	80.58
Met_pos_162	132.102	86.096	80.64
Met_neg_1796	110.985	78.959	82.02
Met_pos_2373	263.142	86.096	82.26
Met_neg_2080	337.078	113.996	82.32
Met_neg_130	346.016	78.919	83.52
Met_pos_1038	182.081	136.076	84.12
Met_neg_270	133.051	71.014	84.48
Met_neg_1627	185.022	110.985	86.4
Met_pos_1862	265.068	201.069	86.76
Met_pos_1995	244.202	114.091	87.96
Met_pos_1410	306.118	70.065	88.26
Met_neg_209	336.06	110.036	88.68
Met_pos_2663	146.06	118.065	88.8
Met_pos_1668	229.155	70.065	89.16
Met_pos_2145	245.077	113.034	89.46
Met_pos_1463	217.155	72.081	89.76
Met_pos_2413	335.206	128.143	91.44
Met_pos_121	128.143	83.086	91.68
Met_pos_1171	241.155	58.065	92.16
Met_pos_1270	203.139	86.096	94.74
Met_pos_1603	282.12	136.062	94.86
Met_neg_2182	216.945	116.929	96.06
Met_neg_272	295.922	103.92	96.54
Met_pos_1366	187.037	113	98.22
Met_neg_1715	185.022	110.985	98.58
Met_neg_2439	320.817	103.92	98.64
Met_pos_1312	203.139	86.096	104.58
Met_pos_2027	189.123	86.096	107.34
Met_pos_1351	233.15	74.06	108.24
Met_pos_1342	430.119	189.039	115.32
Met_pos_2554	342.141	180.088	115.38
Met_neg_1436	251.846	159.86	117.9
Met_neg_1982	296.915	61.988	128.64
Met_neg_894	445.942	98.001	130.5
Met_neg_1525	170.939	100.934	130.62
Met_neg_1469	275.845	160.842	130.92
Met_neg_768	277.937	162.839	133.14
Met_pos_2010	131.014	103.054	134.22
Met_pos_105	101.042	55.054	134.28
Met_pos_250	120.081	103.054	135
Met_pos_243	120.081	103.054	139.8
Met_pos_1361	228.967	90.948	140.82
Met_neg_398	275.845	160.842	144.48
Met_neg_741	277.937	162.839	144.84
Met_neg_2088	296.915	61.988	146.1
Met_pos_1238	131.014	63.006	146.1
Met_pos_1101	131.033	63.006	148.68
Met_pos_1419	147.047	119.052	168.18
Met_pos_2439	208.137	69.07	177.48
Met_pos_1945	147.047	119.052	181.14
Met_pos_1214	223.108	120.081	191.22
Met_pos_2051	253.128	120.081	194.64
Met_pos_1661	282.12	150.077	196.38
Met_pos_1239	294.145	120.081	196.44
Met_pos_2496	274.166	120.081	196.86
Met_pos_1680	237.123	120.081	198.72
Met_pos_2276	226.057	162.058	208.38
Met_pos_2086	186.149	109.101	210.48
Met_neg_663	548.104	111.02	210.54
Met_pos_1186	267.134	74.06	212.28
Met_pos_2191	279.134	149.023	213.72
Met_neg_820	265.119	206.855	214.2
Met_neg_2089	548.104	111.02	214.44
Met_neg_441	407.743	232.859	215.94
Met_pos_1988	307.169	84.081	216.24
Met_neg_1751	206.855	57.976	216.3
Met_neg_148	197.887	139.912	216.48
Met_neg_1615	232.859	57.976	216.96
Met_neg_1099	647.389	164.072	218.28
Met_pos_2012	356.077	114.037	221.04
Met_neg_262	194.892	57.976	224.76
Met_pos_2268	455.163	325.1	226.02
Met_pos_1486	196.046	132.048	226.32
Met_pos_1558	358.1	132.048	226.38
Met_pos_1542	180.065	162.055	226.8
Met_pos_206	226.071	180.066	226.8
Met_pos_2210	159.029	114.971	226.98
Met_pos_2071	362.086	136.062	227.28
Met_pos_2637	335.124	317.113	227.64
Met_neg_815	323.982	116.929	227.94
Met_neg_1853	224.057	119.05	228
Met_neg_1585	436.041	96.96	228.12
Met_neg_662	538.964	155.893	228.12
Met_pos_1298	375.224	84.081	229.68
Met_pos_114	488.308	129.102	229.74
Met_neg_1486	309.119	59.014	229.8
Met_pos_1192	342.116	180.063	230.16
Met_pos_1850	439.219	147.044	230.28
Met_pos_1907	597.157	136.062	230.28
Met_neg_825	595.142	134.047	230.58
Met_neg_1265	360.071	134.047	230.76
Met_pos_180	226.071	180.065	231.06
Met_pos_1491	180.065	162.055	231.12
Met_pos_241	195.123	45.033	231.84
Met_neg_495	323.982	116.929	232.14
Met_neg_1789	224.057	119.05	232.32
Met_neg_1806	232.859	57.976	233.1
Met_neg_2205	309.119	59.014	233.16
Met_pos_1547	365.192	158.081	233.16
Met_neg_283	229.861	57.976	234.18
Met_neg_2293	287.836	229.861	234.36
Met_neg_1906	206.855	57.976	234.84
Met_neg_1520	264.83	206.855	234.9
Met_neg_1289	241.824	183.848	235.44
Met_pos_1943	357.176	114.091	236.1
Met_neg_448	572.115	111.02	237.24
Met_pos_1866	357.286	114.091	237.36
Met_pos_254	277.166	147.044	237.42
Met_pos_225	219.05	159.029	237.66
Met_pos_1228	220.118	90.055	237.96
Met_pos_1328	159.029	114.971	237.96
Met_pos_1517	432.245	72.081	238.26
Met_neg_59	275.151	119.05	238.38
Met_neg_2017	194.892	57.976	238.62
Met_neg_776	430.231	267.183	239.04
Met_neg_933	318.029	116.929	241.14
Met_neg_1509	218.103	88.04	241.2
Met_pos_1535	415.117	253.064	242.22
Met_neg_1522	344.04	150.042	243.84
Met_neg_1111	331.104	153.019	247.44
Met_pos_1146	346.055	152.057	247.98
Met_pos_1898	295.078	177.033	248.64
Met_neg_1375	344.04	150.042	249.06
Met_pos_148	188.071	146.06	249.54
Met_pos_1936	141.055	57.033	249.9
Met_neg_745	322.093	159.033	250.56
Met_neg_1028	203.083	116.051	250.62
Met_neg_1387	483.116	263.058	250.92
Met_neg_2409	482.12	116.929	251.04
Met_neg_1596	338.088	176.035	252.06
Met_pos_1654	281.113	120.081	252.54
Met_neg_974	384.094	132.046	252.9
Met_neg_366	322.093	159.033	253.08
Met_pos_1618	265.155	120.081	253.38
Met_neg_178	487.252	114.02	254.34
Met_pos_1394	307.177	177.055	255.18
Met_pos_2260	339.059	97.028	255.9
Met_pos_2605	364.136	197.111	256.38
Met_neg_1306	337.044	111.02	257.04
Met_neg_2354	376.066	150.042	257.46
Met_pos_1245	250.147	204.142	259.98
Met_pos_1738	115.058	67.054	260.82
Met_neg_2031	122.025	78.035	261.06
Met_pos_186	240.05	124.039	262.5
Met_neg_1120	323.089	114.02	263.04
Met_pos_1408	306.094	103.058	263.1
Met_neg_2271	376.066	150.042	263.4
Met_pos_1784	332.134	70.065	263.52
Met_neg_1391	122.025	78.035	263.7
Met_neg_337	337.961	116.929	263.82
Met_neg_739	586.131	111.02	264.42
Met_pos_2355	516.23	70.065	265.92
Met_neg_105	339.12	205.062	265.98
Met_pos_1473	252.073	162.077	266.52
Met_neg_1143	514.216	128.035	266.76
Met_pos_1705	378.081	152.057	266.94
Met_neg_544	482.026	116.929	267.36
Met_neg_1736	382.1	134.047	267.42
Met_pos_2479	359.229	86.096	267.6
Met_neg_1267	376.066	150.042	267.9
Met_neg_1488	329.088	167.035	269.34
Met_neg_2096	450.057	96.96	269.46
Met_neg_263	568.084	96.96	269.46
Met_pos_1082	295.165	136.076	271.44
Met_neg_1202	293.151	130.087	272.28
Met_pos_2322	358.27	114.091	274.38
Met_neg_847	549.183	111.02	274.56
Met_neg_888	500.309	352.188	274.56
Met_pos_1953	392.149	117.037	274.86
Met_neg_2276	275.151	119.05	274.98
Met_neg_856	586.131	134.047	276.9
Met_pos_1604	470.37	114.091	276.96
Met_neg_809	483.116	112.988	278.1
Met_pos_1892	503.214	136.076	279.36
Met_pos_193	114.091	79.054	279.42
Met_pos_1489	355.114	221.056	280.02
Met_neg_177	501.199	457.173	280.62
Met_neg_2387	353.099	147.056	281.1
Met_neg_61	549.088	111.02	281.4
Met_pos_2163	204.105	95.085	281.52
Met_neg_480	322.093	159.033	281.58
Met_neg_1048	582.191	304.061	282.78
Met_neg_2333	306.077	143.046	283.08
Met_pos_2620	291.174	132.084	284.88
Met_neg_2464	476.215	432.189	285.72
Met_neg_2123	549.088	111.02	286.2
Met_pos_1715	490.287	173.128	287.82
Met_pos_2171	291.182	147.044	287.94
Met_pos_1188	163.096	117.091	288.12
Met_neg_1702	323.135	59.014	288.96
Met_neg_972	379.054	86.939	289.02
Met_pos_1889	474.256	72.081	289.26
Met_neg_204	472.241	130.087	290.04
Met_neg_212	453.106	112.988	290.34
Met_neg_516	319.094	156.033	290.88
Met_neg_600	315.072	108.022	291
Met_pos_1880	199.06	140.047	293.16
Met_pos_2596	263.103	160.076	293.82
Met_neg_1296	359.098	197.046	293.88
Met_neg_2358	315.072	108.022	294.12
Met_neg_1079	376.137	151.124	294.84
Met_pos_1482	304.129	174.055	295.14
Met_pos_1043	401.237	70.065	295.62
Met_pos_2452	430.265	223.154	295.68
Met_neg_499	381.122	131.054	296.34
Met_pos_2499	307.078	243.08	296.88
Met_pos_2661	360.166	131.049	297.48
Met_pos_1335	131.049	103.054	297.54
Met_neg_1728	371.098	191.035	298.8
Met_pos_2665	202.086	160.076	299.7
Met_neg_737	468.127	120.046	300.36
Met_pos_2419	746.236	85.028	300.9
Met_neg_1055	475.146	267.087	301.14
Met_pos_1109	206.045	178.05	301.5
Met_neg_2226	727.194	87.009	301.56
Met_neg_851	464.073	96.96	301.98
Met_neg_2231	481.101	75.009	302.34
Met_neg_1128	343.104	181.051	303.36
Met_pos_2187	555.107	215.027	304.74
Met_pos_1761	310.147	146.027	304.98
Met_neg_601	759.236	193.051	305.16
Met_neg_1543	327.109	165.056	305.94
Met_pos_1467	191.082	146.06	305.94
Met_pos_2381	329.15	136.076	306.6
Met_pos_1514	354.003	165.971	306.9
Met_pos_2521	279.17	120.081	307.38
Met_neg_1714	137.024	93.035	307.44
Met_pos_2004	204.044	101.017	307.44
Met_neg_1516	481.101	75.009	308.46
Met_neg_2343	247.073	160.04	308.52
Met_neg_529	277.12	119.05	308.88
Met_pos_1141	161.06	105.07	310.62
Met_pos_2434	390.176	161.06	310.68
Met_pos_2361	306.119	70.065	311.46
Met_pos_1191	556.239	137.06	311.58
Met_pos_2403	341.139	137.06	311.58
Met_neg_1314	537.198	297.113	311.76
Met_neg_109	293.124	59.014	312.78
Met_neg_2047	229.108	119.087	313.44
Met_neg_762	332.992	116.929	313.8
Met_neg_2168	483.116	145.014	314.28
Met_pos_2055	263.139	120.081	315.06
Met_neg_880	525.162	167.035	316.5
Met_pos_1488	351.133	159.07	316.62
Met_neg_2408	315.072	109.03	317.7
Met_pos_1389	193.05	133.028	318.06
Met_neg_2355	399.093	191.035	318.3
Met_neg_1184	461.167	179.071	318.36
Met_neg_1026	323.081	59.014	318.48
Met_neg_1997	323.135	59.014	319.02
Met_neg_2015	483.116	145.014	319.56
Met_neg_276	371.098	209.046	319.74
Met_neg_1381	315.072	109.03	320.22
Met_neg_638	333.109	144.046	321.36
Met_neg_893	303.146	131.083	321.54
Met_pos_1832	279.17	86.096	321.54
Met_neg_646	341.088	179.035	321.78
Met_pos_1377	369.118	207.065	322.2
Met_neg_2405	385.114	247.061	322.38
Met_pos_1794	321.13	257.132	322.5
Met_neg_1233	357.119	195.066	324.3
Met_pos_1185	443.298	86.096	324.36
Met_neg_1001	465.071	116.929	326.88
Met_pos_2263	263.176	104.107	327.84
Met_pos_2099	434.239	209.117	328.98
Met_neg_1445	433.171	225.113	329.28
Met_neg_584	300.109	138.056	329.28
Met_neg_882	371.098	209.046	330.18
Met_pos_2532	406.207	209.117	331.68
Met_neg_1953	341.085	95.935	331.86
Met_pos_1455	279.17	120.081	331.86
Met_neg_1136	487.091	116.929	331.92
Met_neg_1253	387.166	59.014	331.92
Met_pos_1173	757.218	303.05	332.46
Met_neg_1278	755.204	299.02	332.58
Met_neg_533	818.2	755.204	332.58
Met_pos_220	174.095	110.096	332.76
Met_pos_1077	201.066	186.042	333.12
Met_neg_2427	199.051	184.028	333.54
Met_neg_590	260.057	111.009	334.2
Met_pos_2398	415.292	86.096	334.68
Met_pos_1745	155.07	57.033	335.16
Met_neg_865	609.146	283.025	336
Met_neg_2353	341.085	95.935	336.06
Met_pos_1266	404.155	207.065	336.24
Met_neg_1854	385.114	223.061	336.36
Met_neg_2329	555.174	349.131	336.96
Met_pos_2085	130.065	103.054	337.62
Met_pos_1860	398.184	203.11	338.1
Met_neg_1884	387.166	59.014	338.58
Met_pos_2324	424.121	74.006	338.88
Met_pos_1338	279.17	86.096	339.12
Met_pos_2310	207.138	85.028	339.48
Met_neg_1061	448.183	61.988	339.84
Met_neg_2246	431.192	59.014	339.84
Met_neg_28	582.424	130.087	340.62
Met_neg_1004	337.151	59.014	340.86
Met_neg_886	325.093	145.03	340.98
Met_pos_1882	556.239	131.049	341.7
Met_pos_2697	521.202	131.049	341.7
Met_neg_2223	583.203	327.124	342.18
Met_neg_671	823.266	285.062	342.18
Met_neg_2010	435.057	214.027	342.36
Met_neg_497	387.984	343.995	342.48
Met_neg_979	669.167	285.062	342.48
Met_neg_1435	569.115	215.035	342.54
Met_neg_1692	285.061	108.022	342.54
Met_neg_1168	429.984	340.996	342.66
Met_pos_1367	423.18	293.117	343.02
Met_pos_2254	293.117	149.074	343.02
Met_pos_1929	487.192	130.065	343.68
Met_neg_1105	754.22	285.062	343.74
Met_pos_1496	355.179	193.126	344.28
Met_neg_2045	671.183	285.062	344.88
Met_pos_2339	415.103	207.065	345.18
Met_pos_109	193.05	69.07	345.36
Met_pos_1153	386.121	224.068	345.36
Met_neg_475	831.218	285.062	345.42
Met_neg_1871	534.043	205.051	345.48
Met_pos_1748	192.042	118.041	345.6
Met_neg_2251	503.05	116.929	345.72
Met_neg_172	874.159	442.032	345.78
Met_neg_634	387.166	205.051	345.84
Met_neg_1341	769.219	427.103	345.9
Met_neg_721	453.101	205.051	345.9
Met_neg_1663	385.114	205.051	346.02
Met_neg_2433	165.019	121.03	346.02
Met_neg_381	223.061	149.024	346.02
Met_neg_1563	448.109	61.988	346.14
Met_pos_2606	104.053	76.022	346.8
Met_pos_1090	287.055	153.018	346.92
Met_neg_58	761.252	205.051	347.04
Met_pos_175	164.02	105.037	347.1
Met_pos_1035	887.281	287.055	347.22
Met_neg_1650	739.209	283.025	347.64
Met_neg_1283	857.144	116.929	347.82
Met_neg_1791	802.204	739.209	347.82
Met_neg_1869	837.176	96.96	347.94
Met_neg_302	842.132	796.127	348.24
Met_neg_604	555.174	349.131	348.3
Met_neg_1470	478.088	96.96	348.78
Met_neg_1175	581.188	193.051	348.96
Met_pos_1586	189.127	119.085	349.08
Met_neg_2136	503.123	116.929	349.14
Met_neg_656	811.304	631.241	349.14
Met_neg_1846	448.182	61.988	349.2
Met_neg_810	488.11	442.105	349.38
Met_neg_2128	338.088	176.035	349.86
Met_neg_242	537.198	327.124	350.28
Met_neg_1165	433.172	225.113	352.56
Met_pos_165	404.155	207.065	352.74
Met_neg_1450	478.088	96.96	352.92
Met_pos_1553	409.11	247.058	353.04
Met_neg_1683	385.114	205.051	353.4
Met_neg_1073	488.037	117.947	353.46
Met_neg_1360	448.109	61.988	353.52
Met_neg_2413	555.174	349.131	353.52
Met_pos_2691	188.11	124.112	353.52
Met_neg_444	503.05	116.929	353.58
Met_pos_1415	321.148	191.085	353.82
Met_neg_1142	514.165	434.209	353.88
Met_pos_1461	191.085	114.055	353.88
Met_neg_70	769.219	427.103	354.42
Met_pos_1299	418.171	207.065	354.9
Met_pos_2520	355.118	201.055	355.62
Met_pos_1409	373.128	201.055	355.68
Met_neg_1152	389.182	150.032	355.98
Met_neg_1121	669.113	116.929	356.04
Met_neg_1848	551.177	193.051	356.22
Met_neg_680	389.124	150.032	356.22
Met_pos_1041	700.281	175.075	356.58
Met_pos_2559	595.165	287.055	356.88
Met_neg_1350	727.246	357.134	357.12
Met_neg_2011	593.151	285.041	357.36
Met_neg_2060	137.025	93.035	357.96
Met_neg_286	299.077	137.024	357.96
Met_pos_100	210.062	114.037	358.26
Met_pos_133	178.035	114.037	358.26
Met_pos_136	697.522	114.091	360.18
Met_neg_1946	433.209	225.113	360.24
Met_neg_10	695.508	130.087	360.84
Met_pos_1300	373.128	201.055	361.68
Met_pos_1573	570.218	137.06	361.68
Met_pos_1563	265.12	136.062	361.98
Met_neg_1721	551.177	193.051	362.28
Met_neg_740	669.113	116.929	362.28
Met_neg_2357	925.335	555.224	362.52
Met_neg_1097	785.215	577.156	362.94
Met_neg_1960	433.209	225.113	363.96
Met_pos_1773	412.139	234.098	364.2
Met_neg_588	727.246	501.176	364.74
Met_pos_2280	336.192	120.081	366.06
Met_neg_1291	609.146	299.02	366.12
Met_neg_170	672.142	609.146	366.18
Met_neg_675	607.131	445.078	366.54
Met_neg_1060	755.204	609.146	367.44
Met_neg_1062	741.225	353.103	368.16
Met_neg_1687	285.061	153.019	368.34
Met_neg_929	367.984	234.934	368.34
Met_neg_950	569.115	349.131	368.4
Met_neg_2069	387.166	59.014	368.58
Met_neg_2129	501.125	223.061	368.76
Met_pos_1274	209.117	131.086	368.88
Met_pos_1657	360.129	149.023	369.3
Met_neg_531	267.087	134.037	369.6
Met_neg_1497	569.19	349.131	369.66
Met_pos_2321	423.224	86.096	370.86
Met_pos_1158	162.055	118.065	370.98
Met_neg_980	305.115	138.056	371.04
Met_pos_1462	303.134	162.055	372.36
Met_neg_2225	301.119	161.048	373.02
Met_pos_1129	217.043	189.048	373.92
Met_neg_1082	272.008	100.934	374.22
Met_neg_1607	172.098	130.087	374.22
Met_neg_931	272.023	100.934	374.22
Met_neg_1483	216.088	130.087	374.28
Met_neg_2363	825.246	397.114	375.18
Met_pos_1391	179.064	164.04	375.3
Met_neg_958	501.125	223.061	375.48
Met_neg_2110	755.204	285.04	375.96
Met_pos_1783	220.137	192.142	376.02
Met_neg_39	871.587	808.591	376.44
Met_pos_1232	207.138	109.065	377.04
Met_pos_2167	151.075	43.018	377.04
Met_neg_361	613.214	195.066	377.22
Met_pos_1615	437.24	86.096	377.52
Met_neg_1799	431.192	59.014	377.7
Met_neg_327	435.225	405.214	378.3
Met_pos_1710	249.06	85.028	378.84
Met_neg_863	811.305	631.241	379.38
Met_neg_2462	419.05	114.934	379.44
Met_neg_05	514.324	61.988	380.04
Met_neg_1800	225.113	59.014	380.82
Met_pos_2214	295.13	136.062	382.38
Met_neg_301	149.028	79.957	384
Met_neg_2257	569.19	349.131	385.5
Met_pos_1284	287.055	153.018	386.16
Met_pos_2577	370.244	163.133	386.64
Met_neg_1648	593.151	447.093	387
Met_neg_1900	475.172	295.109	387
Met_neg_1616	656.146	593.151	387.12
Met_neg_404	691.119	96.96	387.12
Met_neg_706	661.139	593.151	387.12
Met_neg_2149	739.083	285.04	387.3
Met_neg_532	742.08	650.07	387.3
Met_neg_838	369.176	164.048	387.3
Met_pos_1646	254.157	61.011	388.26
Met_pos_1379	225.149	99.044	388.32
Met_neg_2163	667.188	193.051	388.38
Met_pos_2546	354.118	207.065	388.38
Met_pos_1458	189.127	171.117	388.56
Met_neg_1227	523.219	361.165	388.62
Met_pos_1920	449.108	303.05	388.86
Met_neg_1995	352.104	164.048	388.98
Met_neg_1558	431.192	59.014	389.16
Met_neg_34	984.671	921.675	389.16
Met_pos_1937	540.244	219.102	389.58
Met_neg_1421	567.208	329.139	390.42
Met_neg_919	523.149	361.165	390.48
Met_pos_2300	400.281	114.091	390.54
Met_pos_1758	625.176	317.065	390.72
Met_neg_1150	441.104	179.035	390.9
Met_neg_1929	623.162	313.035	391.2
Met_neg_227	581.188	223.061	391.92
Met_neg_918	193.014	134.037	392.7
Met_pos_1743	186.222	130.159	392.7
Met_pos_1208	741.224	287.055	393.66
Met_pos_2423	233.038	215.027	394.02
Met_neg_405	802.204	431.098	394.26
Met_neg_961	518.167	150.032	394.38
Met_neg_1256	739.209	431.098	394.44
Met_pos_1659	626.208	275.055	394.44
Met_neg_1023	607.167	427.103	394.98
Met_neg_1425	427.103	325.072	395.04
Met_neg_945	319.13	138.056	395.88
Met_pos_1004	252.109	96.081	396.42
Met_neg_1032	581.188	223.061	396.72
Met_neg_399	592.029	179.883	396.9
Met_neg_1575	492.104	96.96	397.02
Met_neg_1131	797.325	617.261	397.44
Met_neg_1125	193.051	134.037	398.1
Met_neg_1881	755.204	263.056	398.22
Met_neg_2059	479.214	315.051	398.22
Met_pos_1632	413.157	152.057	398.46
Met_neg_1160	571.219	505.186	398.76
Met_neg_469	387.166	59.014	399.66
Met_neg_948	624.146	96.96	399.66
Met_neg_2426	479.119	315.051	399.78
Met_neg_1301	420.046	96.96	400.92
Met_neg_591	267.087	134.037	401.1
Met_pos_209	218.211	88.076	401.1
Met_pos_2092	237.112	85.028	402.78
Met_neg_198	351.066	188.005	403.68
Met_pos_2140	437.149	130.065	403.8
Met_neg_557	907.324	477.192	403.92
Met_pos_1227	538.228	137.06	405.6
Met_pos_2162	503.191	137.06	405.9
Met_pos_1921	741.224	287.055	406.14
Met_neg_1519	565.193	339.124	406.38
Met_neg_1878	755.204	263.056	406.68
Met_neg_1872	739.209	285.04	406.86
Met_neg_1883	566.051	328.127	406.86
Met_pos_1309	192.051	69.07	407.34
Met_neg_432	744.455	135.045	407.94
Met_neg_2222	723.177	401.124	408
Met_neg_2347	383.098	134.037	408.24
Met_pos_2681	845.334	130.065	408.24
Met_neg_2412	243.899	142.066	408.54
Met_neg_2361	662.084	96.96	408.9
Met_neg_96	446.99	273.041	408.9
Met_neg_1882	200.072	116.051	409.02
Met_neg_377	258.077	116.051	409.02
Met_neg_1577	244.061	142.066	409.08
Met_neg_1636	304.083	116.051	409.08
Met_neg_440	242.082	130.066	409.08
Met_neg_1743	422.018	116.929	409.14
Met_neg_2434	186.056	142.066	409.14
Met_pos_1913	351.155	130.065	409.14
Met_neg_1397	521.203	329.139	409.2
Met_pos_2228	183.065	95.049	409.98
Met_neg_2113	717.276	477.192	410.88
Met_pos_1350	325.055	163.039	411.06
Met_neg_1990	427.197	59.014	411.42
Met_neg_1285	341.051	179.072	411.66
Met_pos_1420	355.15	130.065	411.78
Met_pos_1196	725.228	287.055	411.9
Met_pos_123	433.113	287.055	411.9
Met_neg_941	323.081	163.04	412.08
Met_neg_1554	919.214	341.124	412.14
Met_neg_124	755.204	263.056	412.2
Met_neg_2103	721.234	577.156	412.56
Met_neg_1660	577.156	285.04	412.68
Met_neg_1845	693.098	114.934	412.74
Met_neg_384	675.123	96.96	413.1
Met_pos_2132	197.117	179.107	413.1
Met_neg_1672	640.151	577.156	413.22
Met_neg_2053	919.287	341.124	413.4
Met_neg_1863	341.124	59.014	413.64
Met_neg_682	963.277	385.114	413.64
Met_neg_453	726.085	534.022	414
Met_neg_1237	787.209	577.157	414.42
Met_neg_2414	385.114	267.072	414.48
Met_neg_210	469.138	96.96	414.54
Met_pos_1307	513.364	114.091	414.54
Met_neg_984	721.076	355.119	414.84
Met_pos_06	178.035	114.037	414.84
Met_pos_188	119.052	55.054	415.2
Met_neg_1090	511.35	130.087	415.5
Met_neg_614	523.07	96.96	415.74
Met_neg_223	493.059	96.96	416.04
Met_pos_1329	374.144	91.054	416.1
Met_neg_1847	723.177	427.103	416.22
Met_pos_1201	742.219	275.055	416.22
Met_neg_2195	357.119	294.987	416.34
Met_neg_1327	237.023	173.061	416.52
Met_pos_1306	441.137	339.105	416.52
Met_neg_1186	455.029	116.929	416.76
Met_neg_2203	717.276	165.056	416.82
Met_neg_2308	607.167	313.035	417
Met_pos_2562	736.318	397.165	417.06
Met_neg_1209	697.198	223.061	417.42
Met_pos_2067	113.06	71.99	417.72
Met_pos_2705	252.087	120.081	418.02
Met_neg_2074	429.177	221.118	418.44
Met_neg_978	763.281	525.213	418.44
Met_neg_1970	361.15	155.108	419.52
Met_neg_93	377.081	215.029	420.3
Met_neg_1070	639.251	195.103	420.54
Met_pos_1698	975.241	287.055	420.84
Met_neg_2391	991.236	947.245	421.2
Met_neg_1083	419.135	165.019	422.1
Met_pos_2495	193.05	133.028	423.12
Met_pos_2393	381.166	160.076	426.78
Met_pos_190	336.108	160.076	427.14
Met_neg_2356	274.072	157.053	427.92
Met_neg_389	667.178	175.025	428.16
Met_neg_1224	593.151	284.033	428.22
Met_neg_165	489.177	327.124	428.28
Met_neg_602	831.527	153.023	429.24
Met_pos_1939	552.207	137.06	429.36
Met_neg_187	791.488	112.986	429.54
Met_pos_1671	469.124	103.058	429.72
Met_neg_37	677.502	225.161	429.78
Met_neg_1819	713.473	677.497	429.96
Met_neg_1420	533.166	353.103	430.08
Met_pos_1551	306.264	244.227	430.14
Met_neg_151	585.198	193.051	431.52
Met_pos_2138	373.128	228.159	432.18
Met_pos_2088	191.143	133.101	432.42
Met_neg_1440	581.281	299.187	432.9
Met_neg_1746	389.124	150.032	432.9
Met_neg_134	624.434	130.087	432.96
Met_pos_1217	369.111	114.091	433.14
Met_pos_1771	373.186	114.091	434.1
Met_neg_1630	447.054	96.96	434.16
Met_neg_464	546.979	179.883	434.46
Met_neg_1248	463.049	96.96	434.52
Met_pos_2618	552.207	325.107	434.82
Met_neg_2165	533.166	353.103	435.54
Met_neg_153	471.208	266.09	436.2
Met_neg_479	369.083	145.03	436.2
Met_pos_1093	538.228	175.075	436.26
Met_pos_1286	598.25	205.086	436.74
Met_pos_2604	369.133	130.065	436.74
Met_neg_1830	519.187	357.134	436.8
Met_pos_2644	175.039	91.054	437.64
Met_pos_1838	373.128	201.055	437.82
Met_pos_2694	331.129	162.055	438.18
Met_pos_1322	335.16	164.071	438.3
Met_neg_2457	165.023	96.96	438.48
Met_neg_612	207.03	135.045	438.54
Met_neg_1556	389.124	193.051	438.6
Met_neg_2327	577.156	191.035	438.6
Met_neg_294	193.051	134.037	438.6
Met_neg_2235	445.114	357.134	438.78
Met_neg_157	329.114	161.048	438.96
Met_pos_1585	164.071	136.076	439.2
Met_pos_2251	371.206	209.153	439.26
Met_pos_2528	191.143	107.085	439.38
Met_pos_1465	209.154	151.112	439.44
Met_pos_1252	192.066	164.071	439.74
Met_pos_2636	201.066	170.047	442.08
Met_pos_2235	725.517	114.091	442.14
Met_neg_300	741.188	133.014	442.92
Met_neg_1040	868.267	722.208	443.16
Met_pos_2239	668.219	325.107	445.92
Met_neg_215	435.06	116.929	446.76
Met_pos_1493	133.101	105.07	446.76
Met_pos_1846	371.206	114.091	446.88
Met_pos_1128	191.143	133.101	446.94
Met_pos_2518	209.154	137.096	446.94
Met_neg_1761	649.177	353.103	447.48
Met_pos_1983	668.219	325.107	447.9
Met_neg_876	439.161	235.098	448.02
Met_neg_1050	563.177	337.108	448.26
Met_neg_225	656.126	175.025	448.86
Met_pos_1182	693.527	114.091	449.04
Met_neg_2004	223.025	135.045	451.5
Met_neg_295	701.208	193.051	451.68
Met_pos_1779	373.128	177.054	451.68
Met_pos_2614	508.145	177.055	452.04
Met_neg_2351	389.124	165.056	452.58
Met_neg_1816	505.135	193.051	452.7
Met_neg_298	605.06	116.929	452.7
Met_neg_965	489.104	193.051	452.82
Met_pos_1092	433.207	114.091	453.36
Met_neg_1266	477.197	195.103	454.02
Met_neg_827	434.062	96.96	454.86
Met_pos_1845	134.06	106.065	456.84
Met_pos_2575	545.129	411.108	457.14
Met_pos_1968	429.118	275.055	457.2
Met_neg_1915	731.891	427.103	457.32
Met_pos_1733	373.128	177.055	457.32
Met_pos_1833	580.166	411.107	457.32
Met_neg_2256	561.125	133.014	457.98
Met_neg_655	543.078	339.087	458.04
Met_neg_2138	709.161	477.14	458.4
Met_pos_1221	207.138	151.075	458.7
Met_neg_802	427.103	325.072	459.18
Met_neg_437	741.188	133.014	459.42
Met_neg_1399	579.266	279.16	459.66
Met_pos_108	207.065	175.039	459.66
Met_neg_176	607.167	427.103	459.84
Met_neg_800	577.156	209.046	459.9
Met_neg_1640	339.072	133.014	460.26
Met_neg_112	211.025	152.012	460.32
Met_neg_699	947.245	223.061	460.44
Met_neg_481	467.167	307.166	460.5
Met_neg_2450	873.339	223.061	460.62
Met_pos_156	325.055	163.039	460.74
Met_neg_1786	422.966	116.929	460.92
Met_pos_1570	243.088	172.087	460.92
Met_pos_16	207.065	175.039	461.34
Met_pos_1149	633.108	337.071	461.4
Met_pos_1472	147.044	91.054	461.4
Met_pos_150	340.079	176.047	461.4
Met_pos_2133	527.102	235.06	461.4
Met_pos_2517	503.118	369.097	461.4
Met_neg_1322	341.051	149.024	461.46
Met_neg_1588	323.041	163.04	461.46
Met_pos_2599	119.049	91.054	461.46
Met_pos_1045	391.066	275.055	461.64
Met_neg_1674	225.041	151.029	461.7
Met_neg_1431	179.071	149.024	461.76
Met_pos_1200	323.076	207.065	461.94
Met_neg_1654	163.04	134.037	462
Met_neg_175	339.072	223.061	462
Met_neg_697	437.039	114.934	462
Met_neg_206	210.988	152.012	462.06
Met_pos_1822	987.204	351.086	462.06
Met_neg_1476	732.063	617.06	462.24
Met_neg_2071	693.13	373.129	462.3
Met_neg_1297	695.146	133.014	462.36
Met_neg_1896	193.014	93.035	462.36
Met_neg_1668	437.003	114.934	462.66
Met_neg_1820	663.12	207.03	462.66
Met_neg_2012	517.135	115.004	462.78
Met_neg_2085	561.125	133.014	462.84
Met_pos_2141	737.185	364.118	463.14
Met_pos_2631	531.171	207.065	463.2
Met_neg_1473	709.161	133.014	463.32
Met_neg_821	723.141	427.103	463.8
Met_neg_2279	695.146	133.014	463.86
Met_neg_1940	437.039	114.934	463.92
Met_pos_2560	479.079	114.091	463.98
Met_pos_2056	383.127	221.074	464.04
Met_neg_2397	801.112	477.064	464.52
Met_neg_645	211.025	152.012	464.64
Met_neg_142	833.14	96.96	464.7
Met_neg_1634	477.064	96.96	464.94
Met_neg_1874	777.061	116.929	464.94
Met_neg_261	972.161	477.064	465.06
Met_neg_1994	815.128	96.96	465.18
Met_neg_470	576.99	179.883	465.24
Met_pos_1269	197.117	71.013	465.24
Met_pos_1454	185.071	155.06	465.54
Met_neg_736	493.059	96.96	465.9
Met_neg_54	677.91	133.014	466.14
Met_pos_2047	366.176	85.028	466.44
Met_neg_1434	679.144	133.014	467.58
Met_neg_1461	469.208	59.014	468
Met_neg_185	657.113	116.929	468
Met_pos_187	250.147	218.121	468.18
Met_neg_1526	305.07	96.96	468.54
Met_neg_1619	223.061	149.024	468.54
Met_neg_2187	771.365	327.218	468.54
Met_pos_1588	335.16	164.071	468.54
Met_neg_629	315.029	96.96	468.66
Met_pos_1135	183.078	98.984	469.5
Met_pos_2635	155.047	98.984	469.5
Met_pos_2566	253.143	91.054	470.94
Met_neg_1042	483.06	116.929	471.06
Met_neg_374	477.198	195.103	471.42
Met_neg_2453	709.161	477.14	471.66
Met_pos_218	593.186	207.065	471.78
Met_neg_293	929.235	427.103	472.32
Met_neg_2037	693.13	373.129	472.38
Met_neg_1574	591.172	205.051	472.44
Met_neg_836	709.108	133.014	472.44
Met_neg_1190	694.096	650.105	472.5
Met_neg_801	757.165	263.056	473.64
Met_pos_05	202.126	138.128	474.6
Met_pos_2690	319.054	210.058	474.6
Met_neg_1923	417.177	209.118	475.68
Met_pos_1962	610.213	207.065	476.58
Met_neg_1320	500.156	353.103	477.18
Met_neg_916	567.338	521.333	478.08
Met_neg_666	722.208	576.151	478.26
Met_neg_2186	407.011	116.929	478.56
Met_neg_1638	307.086	96.96	478.62
Met_pos_1724	502.171	337.107	478.68
Met_pos_1502	406.207	227.128	479.34
Met_neg_692	745.271	150.032	481.08
Met_pos_1807	457.207	133.101	481.08
Met_neg_1937	336.966	116.929	481.2
Met_neg_474	419.135	165.056	481.26
Met_pos_2160	575.925	114.091	481.32
Met_neg_347	187.051	116.051	482.22
Met_pos_195	128.053	69.07	483.96
Met_neg_967	731.22	193.051	484.08
Met_pos_2360	193.05	70.073	484.2
Met_neg_1126	379.097	217.044	484.98
Met_neg_904	679.262	133.014	485.22
Met_neg_1075	565.156	223.061	485.34
Met_neg_400	752.22	606.162	485.34
Met_pos_2486	576.229	114.091	485.52
Met_neg_685	595.297	313.202	485.76
Met_neg_892	961.262	205.051	486.72
Met_neg_82	160.04	132.046	487.02
Met_pos_1749	306.097	130.065	488.16
Met_pos_1237	575.176	207.065	488.28
Met_neg_528	567.338	521.333	488.34
Met_neg_647	242.082	116.051	488.94
Met_neg_2296	591.172	205.051	489.06
Met_pos_2585	353.16	219.138	489.48
Met_neg_2070	757.165	417.101	489.72
Met_pos_2286	574.917	207.065	489.9
Met_neg_463	369.155	253.145	490.5
Met_neg_878	631.241	301.119	491.1
Met_neg_1242	582.313	61.988	491.4
Met_neg_829	402.09	96.96	491.82
Met_pos_1356	457.207	209.153	491.88
Met_pos_1617	487.124	469.113	491.94
Met_neg_1920	595.297	313.202	492.18
Met_pos_2072	153.091	68.997	492.3
Met_neg_1766	535.146	223.061	492.42
Met_neg_1018	419.135	150.032	492.48
Met_neg_413	607.167	317.103	493.2
Met_pos_1963	169.086	109.065	493.26
Met_neg_207	593.152	98.001	493.98
Met_pos_2033	521.332	114.091	494.22
Met_neg_487	609.313	327.218	494.58
Met_neg_2428	565.324	519.318	495.12
Met_neg_908	582.313	61.988	495.24
Met_pos_1742	383.243	114.091	496.32
Met_pos_2399	191.143	133.101	496.32
Met_neg_935	787.052	764.048	496.68
Met_neg_229	555.118	116.929	496.8
Met_neg_1333	769.35	705.334	497.04
Met_neg_559	577.156	191.035	497.34
Met_pos_163	369.118	207.065	497.46
Met_neg_2086	757.165	263.056	498.36
Met_neg_2289	654.167	223.061	498.54
Met_neg_285	338.198	130.087	498.84
Met_neg_1730	181.014	93.035	499.8
Met_neg_639	280.94	116.929	499.86
Met_neg_571	595.297	313.202	500.1
Met_pos_1991	287.055	153.018	500.46
Met_neg_2294	431.098	285.04	501.18
Met_pos_1941	708.229	299.055	501.18
Met_neg_2310	706.214	560.156	501.9
Met_neg_1019	565.324	519.318	502.14
Met_pos_2225	196.097	136.076	503.04
Met_pos_2422	354.191	86.096	504.42
Met_pos_2229	473.202	165.091	504.48
Met_pos_2662	247.169	105.07	504.6
Met_neg_2254	593.151	389.161	504.9
Met_neg_2094	352.177	130.087	505.14
Met_pos_2478	565.322	130.065	505.26
Met_neg_1290	299.187	183.103	505.32
Met_neg_2394	609.313	327.218	505.74
Met_neg_714	319.094	143.038	505.74
Met_pos_2130	422.229	86.096	507.66
Met_pos_2433	565.239	130.065	507.66
Met_neg_2455	575.141	261.077	507.96
Met_pos_1424	212.023	89.042	508.08
Met_neg_2137	592.204	205.051	508.5
Met_pos_2316	335.1	160.076	509.46
Met_neg_2339	769.35	705.333	509.58
Met_neg_513	736.224	590.167	509.64
Met_pos_2294	176.071	161.047	509.64
Met_neg_2371	535.146	223.061	509.7
Met_pos_1180	301.118	255.113	509.82
Met_pos_1046	281.175	79.054	510
Met_pos_2588	517.265	130.065	510.3
Met_neg_128	449.075	116.929	510.42
Met_neg_2184	198.056	170.061	510.42
Met_neg_526	214.051	130.066	510.42
Met_neg_1518	684.248	263.15	510.48
Met_neg_2158	242.046	170.061	510.48
Met_neg_1716	667.282	223.134	510.6
Met_neg_1172	971.433	397.135	510.66
Met_pos_1840	369.118	207.065	510.66
Met_pos_2502	253.143	91.054	511.5
Met_pos_2358	565.239	130.065	511.8
Met_neg_2028	592.204	205.051	512.52
Met_neg_171	299.187	183.103	512.58
Met_neg_562	531.245	277.145	512.58
Met_pos_2065	399.122	130.065	513.42
Met_neg_1834	477.064	96.96	513.96
Met_pos_1002	461.144	114.091	514.68
Met_pos_1127	415.139	383.112	514.68
Met_pos_1363	429.118	275.055	514.68
Met_pos_1059	218.121	69.07	514.74
Met_pos_1670	275.055	242.021	514.74
Met_pos_2503	440.176	127.039	515.22
Met_neg_1345	459.13	249.077	515.46
Met_neg_964	415.14	247.061	515.46
Met_pos_2477	305.248	81.07	515.7
Met_neg_580	435.036	96.96	516.24
Met_pos_2044	610.213	207.065	516.36
Met_neg_415	547.313	501.307	516.54
Met_neg_960	315.109	155.108	516.78
Met_neg_2176	591.172	223.061	517.26
Met_pos_2388	662.303	114.037	518.94
Met_neg_1979	565.324	519.317	519.18
Met_pos_192	246.243	88.076	520.38
Met_pos_2118	178.123	105.07	521.04
Met_neg_702	213.964	134.007	521.1
Met_neg_2441	725.324	281.176	521.64
Met_neg_191	237.041	134.037	522.84
Met_neg_169	785.382	341.233	523.02
Met_pos_2253	427.172	160.076	523.14
Met_pos_1021	293.066	275.055	524.04
Met_neg_1127	357.134	161.025	524.52
Met_neg_1324	415.103	313.072	524.76
Met_neg_2095	545.039	100.934	524.76
Met_neg_211	543.045	59.014	524.76
Met_neg_348	371.114	341.066	524.76
Met_neg_902	587.308	179.108	526.26
Met_neg_2090	706.215	560.156	526.38
Met_pos_1308	698.359	339.217	526.38
Met_neg_2135	563.271	263.165	526.56
Met_pos_2368	504.378	114.091	526.98
Met_pos_1944	642.113	319.027	527.1
Met_pos_2673	501.269	321.205	527.52
Met_neg_235	640.099	273.023	527.58
Met_pos_1147	339.216	81.07	527.7
Met_neg_115	463.07	255.03	527.88
Met_neg_2297	667.282	223.134	527.88
Met_pos_1868	504.28	114.091	527.94
Met_neg_1950	607.297	307.192	528
Met_neg_1749	725.324	281.176	528.48
Met_neg_1044	565.324	519.317	529.14
Met_pos_1120	401.123	351.086	529.44
Met_neg_1954	593.115	356.126	529.5
Met_pos_1444	545.129	383.113	529.5
Met_pos_2061	657.078	428.056	529.5
Met_pos_1641	429.118	275.055	529.56
Met_pos_1132	391.066	275.055	529.62
Met_pos_1078	547.108	529.097	529.8
Met_pos_266	275.055	242.021	529.92
Met_neg_1753	560.117	341.103	530.22
Met_neg_1635	561.125	189.056	530.34
Met_neg_1757	661.05	116.929	530.4
Met_neg_1385	659.056	96.96	530.52
Met_neg_1393	545.094	341.103	530.52
Met_neg_523	645.019	116.929	530.58
Met_pos_2115	369.118	207.065	530.58
Met_neg_245	547.108	501.307	530.7
Met_pos_2704	592.179	207.065	530.82
Met_neg_2150	341.103	267.066	531.54
Met_neg_1860	591.172	190.027	531.6
Met_neg_2147	654.167	494.019	531.96
Met_pos_2120	517.265	383.112	532.02
Met_neg_488	517.135	383.114	532.38
Met_neg_265	561.254	189.056	532.68
Met_neg_2449	371.114	191.035	533.4
Met_neg_195	339.121	171.103	533.64
Met_neg_711	415.103	313.072	535.26
Met_neg_2183	213.113	139.113	535.32
Met_neg_1010	514.172	352.119	535.5
Met_pos_1693	334.295	228.232	536.4
Met_neg_2469	353.088	205.051	537.06
Met_pos_2192	160.076	117.057	537.18
Met_pos_158	663.322	321.206	537.3
Met_pos_2090	716.234	318.091	537.3
Met_pos_215	339.216	81.07	537.42
Met_neg_2392	779.243	116.929	538.08
Met_neg_256	764.232	718.226	538.08
Met_neg_1632	707.313	263.165	538.26
Met_neg_2277	591.172	205.051	539.28
Met_pos_1830	506.166	325.107	539.46
Met_pos_1052	209.154	109.065	539.76
Met_neg_2002	607.297	307.192	540.36
Met_neg_1255	207.012	143.05	541.38
Met_pos_1332	325.107	307.096	541.44
Met_pos_2529	698.359	321.206	541.5
Met_neg_2460	309.102	96.96	541.62
Met_pos_1998	355.118	337.107	541.74
Met_pos_1229	321.181	86.096	542.04
Met_pos_1935	166.086	120.081	542.04
Met_neg_1077	679.318	281.176	542.22
Met_neg_1907	587.05	116.929	542.4
Met_neg_1597	487.125	353.103	542.46
Met_neg_982	721.329	703.318	542.46
Met_neg_2345	319.167	129.103	542.52
Met_neg_786	299.187	169.087	544.74
Met_pos_1655	275.055	242.021	546.18
Met_pos_1249	580.166	383.112	546.3
Met_pos_2670	317.005	188.016	546.48
Met_neg_1245	431.098	285.04	546.72
Met_neg_1118	560.117	341.103	546.9
Met_neg_1840	561.125	189.056	546.96
Met_neg_317	661.05	116.929	546.96
Met_pos_1690	367.248	81.07	547.32
Met_neg_277	679.318	281.176	548.4
Met_neg_2207	447.26	327.218	548.76
Met_pos_1596	281.175	79.054	548.94
Met_neg_709	751.34	289.181	549.36
Met_neg_2315	505.229	223.134	549.66
Met_neg_1785	165.019	121.03	549.72
Met_pos_1378	543.207	209.154	550.98
Met_neg_121	486.141	181.051	551.64
Met_pos_1978	233.154	119.085	551.76
Met_pos_2435	510.197	331.117	551.88
Met_pos_2505	263.164	81.07	552
Met_neg_1532	253.093	235.083	552.66
Met_neg_346	377.958	284.911	552.72
Met_neg_687	337.187	291.181	552.78
Met_neg_1243	455.192	247.134	553.08
Met_neg_1084	635.201	116.929	553.38
Met_neg_1809	563.271	281.176	553.44
Met_neg_2238	580.261	61.988	553.44
Met_neg_1329	707.313	263.165	553.8
Met_pos_2332	191.143	107.085	553.98
Met_pos_1947	237.148	159.117	555.72
Met_pos_2234	483.259	81.07	556.2
Met_neg_1444	563.271	281.176	556.92
Met_pos_1268	680.349	321.206	558.18
Met_pos_2180	447.186	181.122	558.24
Met_neg_279	661.308	263.165	559.08
Met_neg_471	727.339	283.192	559.68
Met_pos_2693	454.192	127.039	560.22
Met_neg_922	751.339	289.181	560.46
Met_neg_1623	207.03	119.05	560.64
Met_neg_616	306.955	116.929	560.7
Met_pos_1339	179.107	95.049	560.7
Met_pos_1919	123.117	81.07	560.7
Met_neg_1981	331.895	142.876	560.76
Met_neg_2264	321.938	64.953	562.8
Met_neg_939	751.339	289.181	563.34
Met_pos_1853	806.448	135.08	563.94
Met_neg_1034	543.245	261.15	564.36
Met_neg_524	753.355	397.135	564.48
Met_pos_1399	564.338	339.217	564.9
Met_pos_2408	559.203	165.091	565.02
Met_pos_1330	483.259	81.07	565.2
Met_pos_185	339.216	81.07	565.2
Met_pos_1396	572.191	210.034	565.26
Met_pos_1532	323.185	161.096	565.38
Met_neg_2316	635.201	116.929	566.04
Met_neg_1690	517.265	281.176	566.1
Met_neg_1792	580.261	61.988	566.1
Met_neg_281	570.177	501.106	566.16
Met_neg_1528	505.229	223.134	566.22
Met_neg_362	357.192	239.165	566.22
Met_pos_1036	238.084	175.039	566.7
Met_pos_2425	520.218	238.083	566.82
Met_neg_864	237.077	207.03	567.66
Met_pos_2500	167.107	121.101	570.84
Met_pos_1827	179.107	105.07	572.16
Met_neg_2261	462.093	96.96	572.34
Met_pos_1909	207.102	161.096	572.52
Met_neg_1983	439.034	116.929	573.24
Met_pos_1116	762.421	135.08	574.14
Met_pos_1930	160.076	130.065	574.86
Met_neg_1027	707.313	309.207	576
Met_pos_1456	247.169	145.101	576.84
Met_pos_21	339.216	321.206	576.96
Met_pos_1981	265.18	247.169	577.2
Met_neg_1427	599.18	100.934	577.74
Met_neg_1675	562.25	61.988	577.74
Met_neg_619	660.096	588.143	577.86
Met_neg_1655	545.26	263.165	578.04
Met_neg_1025	648.184	556.173	578.1
Met_neg_137	642.161	485.111	578.16
Met_pos_1114	532.311	321.205	578.58
Met_pos_1597	367.248	275.2	578.64
Met_neg_2359	561.256	279.16	578.82
Met_neg_1361	517.265	281.176	579.24
Met_pos_1085	454.192	127.039	579.24
Met_neg_1777	753.355	309.207	579.3
Met_neg_788	743.326	309.207	579.6
Met_pos_226	234.098	69.07	580.08
Met_pos_2331	275.055	242.021	582.6
Met_neg_635	555.258	152.996	582.72
Met_neg_188	709.328	265.181	583.2
Met_neg_1517	459.13	219.03	583.68
Met_neg_1553	753.355	309.207	583.92
Met_neg_1996	389.03	96.96	584.28
Met_neg_2425	313.202	143.071	585.24
Met_neg_1541	563.271	281.176	586.26
Met_pos_2285	410.238	143.107	586.62
Met_pos_2247	202.046	58.995	586.68
Met_pos_2028	294.214	276.204	586.8
Met_pos_1923	173.117	131.086	587.04
Met_neg_1890	437.203	87.045	587.34
Met_neg_1560	327.218	171.103	587.58
Met_neg_478	427.143	116.929	587.88
Met_pos_19	201.048	58.995	588.06
Met_neg_456	199.034	141.046	589.14
Met_pos_2173	130.065	103.054	589.14
Met_neg_490	499.147	263.165	589.68
Met_neg_2295	516.151	132.046	589.74
Met_neg_1744	500.156	308.129	589.8
Met_neg_763	600.082	116.929	589.8
Met_neg_1398	137.024	93.035	590.1
Met_pos_1805	195.138	81.07	590.46
Met_pos_1557	240.115	204.138	590.7
Met_pos_1567	176.071	133.052	590.76
Met_neg_1249	528.151	368.15	591.06
Met_neg_1572	327.218	171.103	591.06
Met_pos_118	339.216	321.206	592.02
Met_pos_102	501.269	339.217	592.08
Met_neg_1897	827.479	327.218	592.2
Met_pos_1511	546.327	339.217	592.26
Met_neg_2240	241.995	112.937	592.5
Met_pos_1406	275.055	242.021	592.62
Met_pos_1711	334.295	60.044	592.62
Met_neg_1686	545.26	263.165	592.8
Met_neg_1240	959.392	415.14	593.04
Met_pos_1561	257.129	229.133	593.16
Met_neg_305	577.286	263.165	593.22
Met_neg_100	565.286	283.192	593.34
Met_neg_1768	459.13	249.077	593.34
Met_pos_2168	365.232	273.185	594.36
Met_neg_1336	327.218	171.103	595.74
Met_pos_2211	529.301	81.07	596.16
Met_pos_256	709.364	367.248	596.16
Met_neg_689	825.285	116.929	596.64
Met_neg_1602	753.355	309.207	596.88
Met_neg_2145	920.68	874.674	597.18
Met_pos_1145	257.129	229.133	597.48
Met_neg_1356	221.028	157.066	598.02
Met_neg_314	589.287	289.181	598.44
Met_pos_2508	325.104	114.091	599.28
Met_neg_2285	519.281	283.191	599.4
Met_pos_127	650.521	114.091	599.58
Met_pos_1739	695.579	650.521	599.58
Met_neg_1576	403.046	96.96	600.24
Met_neg_1169	502.971	179.883	600.3
Met_neg_1544	694.512	648.507	600.3
Met_neg_631	369.168	201.15	600.9
Met_pos_1167	582.495	537.437	601.62
Met_neg_1154	455.228	178.1	602.04
Met_pos_101	424.353	114.091	602.52
Met_neg_1759	581.428	535.423	602.64
Met_neg_731	653.358	116.928	602.64
Met_neg_1725	468.344	422.339	603.24
Met_neg_1776	485.334	61.988	603.3
Met_pos_2299	330.156	81.07	604.08
Met_neg_1985	753.355	309.207	604.44
Met_pos_1069	396.223	85.028	605.88
Met_neg_47	751.339	307.192	606.18
Met_neg_1223	477.107	116.929	606.6
Met_pos_2000	534.291	337.201	606.96
Met_neg_1219	373.119	116.051	607.92
Met_pos_1137	383.112	351.086	609.54
Met_neg_943	547.276	265.181	609.72
Met_pos_115	367.248	275.201	610.38
Met_neg_610	459.129	249.077	610.44
Met_neg_1642	735.344	291.197	611.16
Met_neg_1548	707.349	309.207	611.28
Met_neg_1269	495.236	327.218	611.34
Met_neg_221	753.351	309.207	611.52
Met_pos_09	220.082	55.054	611.52
Met_pos_1685	555.526	282.26	613.92
Met_pos_18	274.274	88.076	613.98
Met_pos_2037	547.312	367.247	615.18
Met_pos_1297	465.165	130.065	615.24
Met_pos_2219	367.248	275.2	615.42
Met_neg_1457	591.302	309.207	616.26
Met_pos_201	230.248	57.07	617.4
Met_neg_653	279.091	96.96	618.54
Met_pos_2249	234.098	69.07	618.78
Met_pos_1340	313.237	249.148	620.16
Met_neg_1603	329.233	211.134	621.24
Met_pos_1253	447.128	193.049	621.6
Met_neg_2040	417.062	96.96	621.72
Met_pos_2527	564.338	269.175	622.2
Met_neg_676	576.112	96.96	622.62
Met_pos_153	362.326	256.263	622.62
Met_pos_1793	525.267	331.099	623.34
Met_neg_1349	547.276	265.181	623.82
Met_neg_1901	517.265	281.176	624.96
Met_pos_1353	281.175	113.06	625.02
Met_pos_140	311.269	293.259	625.2
Met_pos_107	691.353	349.237	625.5
Met_pos_200	367.248	275.2	625.56
Met_pos_2144	744.265	347.13	625.56
Met_pos_155	362.326	300.29	625.74
Met_neg_1701	735.344	291.197	626.22
Met_neg_307	792.262	746.257	626.22
Met_neg_1928	807.274	116.929	626.28
Met_pos_2274	330.156	81.07	626.88
Met_pos_2217	450.379	344.316	627.06
Met_neg_772	545.297	309.207	627.24
Met_neg_2466	327.218	171.103	627.36
Met_neg_853	553.242	152.996	627.84
Met_pos_2487	416.065	352.067	628.74
Met_pos_2601	263.164	95.049	628.8
Met_pos_1792	327.216	123.08	628.98
Met_pos_1959	236.114	69.07	629.16
Met_neg_20	445.114	121.03	629.34
Met_neg_2350	325.202	209.118	629.64
Met_neg_1841	476.109	96.96	629.76
Met_neg_254	577.287	295.191	629.88
Met_neg_2299	751.339	307.192	630.18
Met_pos_1741	465.166	160.076	630.96
Met_pos_1908	532.303	104.107	631.8
Met_pos_1244	272.258	254.248	632.22
Met_pos_2181	569.293	457.203	633.84
Met_pos_1554	564.338	321.206	634.08
Met_neg_2438	547.276	265.181	634.32
Met_pos_2549	450.379	300.29	634.44
Met_neg_460	517.265	237.186	634.56
Met_neg_2245	591.302	309.207	634.74
Met_neg_1956	545.26	309.207	635.04
Met_neg_395	323.187	223.134	635.04
Met_neg_1275	531.281	295.191	635.64
Met_pos_2470	275.2	105.07	636.54
Met_pos_2494	468.208	127.039	637.02
Met_neg_1495	327.218	197.118	637.38
Met_pos_1891	402.285	135.08	638.4
Met_neg_1867	323.187	223.134	638.88
Met_pos_2127	367.248	81.07	638.88
Met_pos_2176	265.18	107.085	639.42
Met_neg_1462	545.297	309.207	639.66
Met_neg_492	608.293	96.96	639.66
Met_pos_1441	289.134	172.076	640.92
Met_pos_2166	518.296	321.206	640.92
Met_pos_1814	528.18	130.065	640.98
Met_pos_2015	217.159	121.101	641.1
Met_pos_2053	508.154	346.101	641.22
Met_pos_1960	324.236	135.08	641.52
Met_neg_1328	606.122	96.96	641.7
Met_neg_1861	605.114	96.96	641.76
Met_neg_353	545.26	309.207	641.94
Met_neg_454	367.153	199.134	642.06
Met_neg_1977	751.339	307.192	642.9
Met_neg_329	523.186	80.965	643.38
Met_neg_2369	591.302	309.207	643.44
Met_neg_2117	496.136	61.988	644.1
Met_neg_325	577.286	295.192	644.34
Met_pos_1559	235.169	217.159	645
Met_pos_1737	242.284	57.07	646.14
Met_pos_1576	351.253	259.206	646.2
Met_pos_1986	675.359	351.253	646.2
Met_pos_2382	513.306	351.253	646.2
Met_neg_1273	737.36	293.212	646.92
Met_neg_1232	425.127	116.929	647.16
Met_pos_261	181.122	135.117	647.16
Met_pos_1013	344.171	81.07	647.7
Met_pos_1747	321.206	81.07	647.7
Met_pos_1417	369.227	137.06	648.9
Met_neg_290	385.223	267.197	649.62
Met_pos_2108	744.411	135.08	649.92
Met_pos_2119	495.176	160.076	651.42
Met_neg_1158	767.371	323.223	651.48
Met_neg_761	281.176	167.108	652.44
Met_neg_1775	545.297	309.207	652.62
Met_pos_2308	233.154	191.143	653.22
Met_pos_1223	198.185	55.054	653.88
Met_neg_618	525.953	61.988	654.66
Met_neg_924	526.214	61.988	654.66
Met_neg_04	401.088	121.03	654.72
Met_neg_849	501.013	121.03	654.84
Met_neg_973	530.167	186.056	654.96
Met_pos_1619	482.223	127.039	654.96
Met_pos_2283	574.359	349.237	655.5
Met_pos_2412	582.212	347.13	655.68
Met_pos_129	529.301	349.237	655.86
Met_pos_164	367.248	275.2	655.86
Met_neg_1362	590.282	308.195	656.58
Met_neg_1579	573.291	291.197	656.64
Met_neg_644	527.323	291.197	657.18
Met_pos_2273	295.19	81.07	657.48
Met_neg_122	462.067	389.038	657.78
Met_neg_777	689.339	291.197	658.26
Met_neg_2216	767.371	323.223	659.28
Met_pos_2080	369.227	137.06	659.64
Met_neg_1407	735.344	291.197	660.36
Met_neg_196	691.355	293.212	660.36
Met_neg_199	385.223	267.197	660.36
Met_neg_120	589.287	307.192	660.42
Met_neg_349	493.221	307.192	662.94
Met_neg_569	329.234	199.134	664.44
Met_pos_2666	391.075	200.04	664.98
Met_neg_1873	419.041	111.93	665.28
Met_pos_1861	195.138	81.07	666.36
Met_pos_1528	275.2	105.07	666.66
Met_pos_263	339.216	321.206	667.5
Met_neg_608	327.218	171.103	667.62
Met_pos_1248	344.171	81.07	667.8
Met_pos_1903	341.196	137.06	668.16
Met_pos_1600	437.253	275.2	668.76
Met_pos_2001	161.099	62.99	669.9
Met_pos_132	367.248	275.2	669.96
Met_pos_01	234.098	69.07	670.2
Met_pos_1080	154.122	69.07	670.2
Met_pos_265	170.1	69.07	670.2
Met_pos_1422	236.102	69.07	670.44
Met_neg_1252	589.287	307.192	670.68
Met_neg_1643	573.291	291.197	670.68
Met_pos_2262	355.175	203.143	670.86
Met_neg_930	881.455	237.149	670.98
Met_neg_1727	353.16	237.15	671.16
Met_pos_1521	192.142	69.07	671.16
Met_neg_599	869.527	341.233	671.58
Met_neg_2055	735.344	291.197	671.76
Met_pos_2320	740.406	349.237	673.14
Met_pos_1374	293.211	275.2	673.2
Met_pos_1694	465.165	130.065	673.32
Met_pos_2688	366.127	249.069	673.5
Met_pos_2082	528.18	249.069	673.56
Met_neg_1564	341.233	171.103	673.62
Met_neg_628	767.371	323.223	673.86
Met_neg_1020	526.147	61.988	674.16
Met_pos_1426	373.053	130.065	674.28
Met_neg_1836	606.122	96.96	674.34
Met_pos_2617	688.33	316.285	675.12
Met_neg_791	563.107	116.929	675.9
Met_neg_1037	526.147	61.988	677.52
Met_neg_2111	509.252	341.233	677.7
Met_pos_1321	160.076	117.057	677.88
Met_neg_1812	433.057	96.96	677.94
Met_pos_1433	324.236	135.08	679.44
Met_neg_905	509.157	341.233	681.12
Met_neg_155	499.255	291.197	681.24
Met_pos_1713	343.296	240.232	681.3
Met_pos_1537	291.195	151.075	681.96
Met_neg_755	687.36	159.103	682.56
Met_pos_2242	187.133	67.054	684.06
Met_pos_1566	257.19	145.101	684.18
Met_pos_267	343.248	240.232	684.24
Met_pos_1122	275.2	105.07	684.36
Met_pos_1842	495.176	160.076	684.48
Met_neg_2193	589.287	307.192	684.66
Met_pos_1819	727.389	529.316	684.9
Met_neg_1887	636.133	96.96	685.2
Met_pos_1121	314.124	114.037	685.32
Met_neg_2385	725.375	225.113	685.62
Met_pos_2272	247.169	81.07	686.04
Met_neg_1859	341.233	171.103	686.16
Met_neg_1430	509.252	341.233	686.58
Met_neg_1742	327.218	185.118	687.24
Met_pos_1852	367.248	275.201	688.02
Met_pos_2467	465.165	130.065	689.22
Met_pos_1729	187.087	160.076	689.82
Met_pos_1282	307.227	275.201	689.88
Met_neg_636	915.46	225.113	691.02
Met_pos_1752	286.311	230.248	691.08
Met_neg_962	323.187	209.118	692.22
Met_pos_2007	513.306	351.253	692.88
Met_pos_1411	351.253	259.206	693
Met_pos_2609	553.298	331.1	693.12
Met_neg_1493	575.307	293.212	693.72
Met_pos_2131	376.212	135.08	693.9
Met_neg_734	447.333	183.139	694.08
Met_neg_521	527.323	59.014	694.32
Met_neg_06	357.061	121.03	695.04
Met_neg_696	629.214	437.187	695.1
Met_neg_1729	307.191	235.134	696.36
Met_pos_247	287.149	113.06	696.36
Met_neg_2346	551.307	269.212	696.54
Met_neg_563	343.249	225.15	697.02
Met_pos_1817	403.064	160.076	697.56
Met_pos_2195	291.113	273.185	698.46
Met_pos_1430	403.139	373.092	699.12
Met_neg_1405	636.133	95.952	700.26
Met_pos_172	346.332	284.295	701.46
Met_pos_2257	393.167	281.175	702.36
Met_neg_376	625.263	309.207	702.66
Met_neg_2252	391.153	223.134	702.96
Met_pos_271	318.3	60.044	703.68
Met_pos_1044	300.29	60.044	704.64
Met_neg_430	323.187	209.118	704.82
Met_pos_1562	553.298	331.1	704.94
Met_neg_1733	575.307	293.212	705.72
Met_pos_2457	671.365	509.272	705.84
Met_pos_1205	303.113	288.089	706.38
Met_pos_2414	335.061	127.039	706.38
Met_pos_2259	343.118	313.071	706.68
Met_neg_144	669.349	125.097	706.86
Met_neg_2167	307.191	235.134	707.1
Met_neg_1722	343.249	171.103	707.22
Met_neg_1016	649.144	116.929	707.34
Met_pos_1360	255.159	135.117	709.26
Met_neg_2000	605.318	323.223	710.4
Met_pos_1414	233.19	215.179	710.46
Met_pos_174	649.343	233.19	710.52
Met_pos_2510	189.127	91.054	711.06
Met_neg_1684	693.333	397.135	711.24
Met_neg_2126	765.264	116.929	711.3
Met_pos_183	283.19	81.07	711.72
Met_neg_2309	929.511	281.176	711.78
Met_pos_1722	356.28	62.06	711.78
Met_pos_1703	727.39	529.316	712.32
Met_neg_981	381.101	116.929	712.5
Met_neg_2328	725.375	99.009	713.1
Met_neg_2112	479.205	267.197	713.34
Met_pos_2240	273.102	255.092	713.82
Met_pos_1884	282.279	60.044	715.44
Met_neg_938	488.242	78.959	716.7
Met_pos_1296	609.267	349.237	716.76
Met_neg_1357	607.253	152.996	717.3
Met_pos_1992	415.068	215.027	717.54
Met_neg_1205	687.36	291.197	717.72
Met_neg_1459	459.109	96.96	718.38
Met_neg_651	649.144	116.929	718.86
Met_neg_1235	405.159	96.96	719.52
Met_neg_2278	343.249	171.103	719.76
Met_pos_1687	255.159	135.117	720.18
Met_neg_1935	527.286	291.197	720.42
Met_pos_1365	936.496	321.206	721.38
Met_pos_1337	583.309	499.215	722.52
Met_neg_1213	305.176	209.118	723.3
Met_neg_2319	559.313	323.223	723.3
Met_pos_2069	160.076	117.057	723.54
Met_pos_2258	307.206	133.101	724.08
Met_pos_229	248.114	69.07	725.52
Met_pos_1276	367.248	81.07	726
Met_neg_1549	339.218	289.181	726.36
Met_pos_1894	321.206	81.07	726.36
Met_pos_1780	433.149	403.103	726.54
Met_neg_154	779.365	659.323	726.6
Met_neg_1866	343.249	171.103	726.66
Met_pos_1289	325.237	81.07	726.9
Met_neg_1941	609.259	80.965	727.26
Met_pos_131	309.206	113.06	727.38
Met_neg_1832	693.333	397.135	727.68
Met_neg_1610	307.191	289.181	728.34
Met_neg_1321	311.186	267.197	728.46
Met_pos_2543	300.29	282.279	728.88
Met_neg_1334	309.207	291.196	729.72
Met_neg_1212	475.211	289.181	732.48
Met_pos_2295	383.243	365.305	732.54
Met_pos_235	255.065	153.018	733.68
Met_neg_507	413.892	160.842	734.46
Met_neg_332	669.349	97.066	734.64
Met_pos_1103	341.232	123.08	735.06
Met_pos_2538	416.301	119.085	735.66
Met_neg_1837	383.244	309.207	736.44
Met_pos_1025	263.164	120.044	736.74
Met_neg_1984	537.247	197.118	737.7
Met_neg_1089	627.279	311.223	738.6
Met_neg_1095	465.19	297.171	738.78
Met_pos_1027	267.159	137.06	739.32
Met_pos_2207	121.101	105.07	739.38
Met_pos_1887	135.08	107.085	739.62
Met_pos_253	257.19	121.101	739.74
Met_neg_2290	855.475	327.218	739.92
Met_neg_2452	636.133	96.96	740.16
Met_neg_1464	305.176	135.082	740.28
Met_pos_2534	317.211	109.101	740.76
Met_pos_1728	325.201	81.07	741.54
Met_pos_2507	582.263	319.099	741.72
Met_pos_2052	219.174	163.112	741.84
Met_neg_2099	723.36	197.118	742.08
Met_neg_303	411.096	321.101	742.2
Met_neg_586	427.234	162.839	742.26
Met_neg_1536	424.007	160.842	742.38
Met_neg_2154	363.091	116.929	742.44
Met_neg_1014	382.064	118.9	742.5
Met_neg_1645	263.165	59.014	742.56
Met_pos_2340	351.253	81.07	743.22
Met_neg_291	477.226	291.197	744
Met_pos_2213	327.217	98.984	745.02
Met_pos_2416	295.19	81.07	745.8
Met_pos_2418	353.248	161.096	746.94
Met_pos_2125	936.496	114.037	748.5
Met_neg_2471	609.259	80.965	749.16
Met_neg_2024	889.444	291.197	751.02
Met_pos_2049	398.29	349.237	751.56
Met_pos_1106	383.243	137.06	752.16
Met_neg_2303	378	64.953	752.46
Met_pos_1549	327.253	81.07	753.48
Met_neg_1774	591.248	80.965	753.54
Met_neg_1750	695.349	397.135	754.2
Met_neg_1051	795.342	227.108	755.1
Met_pos_210	311.222	293.211	757.92
Met_pos_2155	223.133	95.049	757.92
Met_pos_2066	305.211	81.07	758.16
Met_neg_1047	409.132	116.929	758.46
Met_neg_869	377.195	331.188	758.52
Met_pos_2553	317.211	109.101	758.7
Met_neg_1699	309.207	291.197	758.76
Met_pos_1187	261.102	233.108	759.48
Met_pos_1546	473.144	149.023	759.72
Met_neg_1130	727.391	199.134	760.02
Met_pos_1294	470.239	406.241	760.32
Met_neg_1442	537.247	152.996	760.56
Met_neg_364	723.36	291.197	760.92
Met_pos_1990	521.251	349.237	761.34
Met_pos_2490	354.337	88.076	761.34
Met_neg_669	871.47	291.197	761.46
Met_pos_1203	317.211	109.101	761.82
Met_neg_782	913.443	263.165	762.6
Met_pos_11	367.248	275.201	762.72
Met_pos_262	412.306	349.237	762.78
Met_neg_1039	490.098	417.069	763.44
Met_neg_383	528.072	419.067	763.44
Met_neg_2334	519.237	291.197	763.5
Met_neg_540	385.259	311.223	763.8
Met_neg_103	609.268	152.996	764.7
Met_pos_2630	307.19	83.049	765.96
Met_pos_2498	341.211	145.101	766.68
Met_pos_2462	415.068	215.027	766.92
Met_pos_2537	428.301	291.196	767.22
Met_neg_1559	591.248	80.965	767.88
Met_pos_2397	317.211	109.101	768.12
Met_pos_1165	328.248	67.054	768.3
Met_pos_2137	470.239	406.241	768.78
Met_neg_1347	309.207	171.103	769.26
Met_pos_1522	833.466	541.262	770.7
Met_neg_431	311.223	171.103	770.82
Met_pos_1975	668.385	235.206	770.88
Met_pos_2346	540.201	305.12	771.42
Met_neg_2317	695.349	397.135	771.66
Met_pos_14	487.29	93.07	772.2
Met_pos_147	233.19	215.179	772.2
Met_pos_1518	532.348	233.19	772.2
Met_pos_1897	518.332	233.19	772.2
Met_neg_324	671.349	397.135	772.26
Met_neg_2404	646.117	574.164	772.44
Met_pos_1762	475.306	81.07	772.44
Met_neg_1132	628.181	171.947	772.5
Met_neg_1368	855.474	291.197	772.56
Met_pos_1851	351.253	277.216	772.74
Met_pos_1040	672.395	475.305	772.86
Met_neg_1653	531.281	249.186	773.04
Met_pos_1440	844.505	629.405	773.04
Met_neg_1912	931.517	445.236	773.1
Met_neg_1705	548.271	61.988	773.16
Met_neg_2260	385.259	311.223	773.58
Met_neg_158	825.465	307.192	773.76
Met_pos_1398	387.193	331.13	774.54
Met_neg_1101	341.233	291.197	774.84
Met_neg_2152	721.365	277.217	777.06
Met_pos_1089	383.243	365.232	777.48
Met_pos_1136	297.206	219.174	778.02
Met_pos_1815	195.138	81.07	778.14
Met_pos_242	311.222	81.07	778.2
Met_pos_1591	317.211	109.101	778.44
Met_neg_1589	309.207	197.118	778.86
Met_neg_2248	311.223	171.103	779.16
Met_pos_203	374.363	312.326	779.4
Met_pos_232	521.251	349.237	780.48
Met_pos_1370	249.185	93.07	780.54
Met_neg_1045	727.391	291.197	780.66
Met_pos_2029	321.242	105.07	781.02
Met_pos_2183	341.211	145.101	781.02
Met_neg_2143	373.169	79.957	781.14
Met_pos_2415	221.154	161.132	781.68
Met_pos_2565	292.227	180.102	782.04
Met_pos_1142	418.389	356.352	783.12
Met_pos_2524	330.336	268.3	784.5
Met_pos_2643	831.45	505.241	784.5
Met_neg_41	705.329	585.286	785.1
Met_pos_251	515.321	81.07	785.1
Met_neg_621	985.573	309.207	785.4
Met_pos_1130	629.405	81.07	785.46
Met_neg_1316	793.295	116.929	786.24
Met_neg_1659	721.365	397.135	786.24
Met_neg_1857	853.458	263.165	786.36
Met_pos_2613	279.123	135.08	786.54
Met_pos_1005	508.447	197.201	786.72
Met_neg_1899	569.428	61.988	787.26
Met_neg_726	552.438	506.433	787.5
Met_pos_2233	851.397	437.193	787.56
Met_pos_170	460.269	119.085	787.62
Met_pos_259	325.237	233.19	787.62
Met_pos_168	487.29	233.19	787.74
Met_neg_553	735.18	96.96	787.86
Met_pos_1007	307.227	67.054	787.86
Met_neg_1691	531.281	249.186	788.22
Met_pos_2701	241.18	71.049	788.22
Met_neg_1513	477.226	197.118	788.4
Met_pos_1368	351.253	259.206	789.18
Met_neg_1598	309.207	197.118	790.26
Met_neg_102	825.463	309.207	790.8
Met_pos_2555	418.22	117.055	791.04
Met_neg_1144	489.119	111.93	791.28
Met_pos_1958	288.254	106.086	793.02
Met_neg_1179	769.401	309.207	793.38
Met_neg_744	474.263	277.217	795
Met_neg_2378	311.223	293.212	796.32
Met_pos_1112	307.227	275.201	796.32
Met_pos_264	356.352	88.076	797.1
Met_pos_1446	518.324	184.073	797.22
Met_neg_2134	562.315	277.217	797.94
Met_pos_1474	367.248	293.211	799.32
Met_pos_1432	297.206	233.154	800.28
Met_neg_1166	697.365	397.135	800.4
Met_neg_670	765.191	96.96	800.46
Met_pos_1505	398.2	380.189	800.94
Met_pos_2267	381.168	67.054	801.72
Met_pos_2314	730.286	333.151	802.38
Met_pos_1924	344.316	88.076	802.56
Met_neg_797	778.282	732.278	803.22
Met_neg_1665	721.365	397.135	803.52
Met_neg_1535	793.295	116.929	803.58
Met_pos_1258	460.269	119.086	803.7
Met_neg_2190	987.589	311.223	804.06
Met_neg_1826	311.223	293.212	804.42
Met_pos_1530	856.542	543.368	804.54
Met_pos_1883	847.482	505.241	805.44
Met_pos_2567	972.553	515.337	805.5
Met_neg_2273	869.491	341.233	805.62
Met_neg_556	883.506	291.197	806.1
Met_neg_2018	697.365	397.135	806.34
Met_neg_949	769.401	223.134	806.4
Met_neg_2337	305.176	287.165	807.06
Met_pos_1626	336.148	234.098	807.36
Met_neg_1437	414.059	96.96	808.2
Met_neg_884	429.249	61.988	808.44
Met_pos_1648	330.228	148.06	808.68
Met_neg_749	535.231	152.996	809.34
Met_neg_2189	328.213	128.035	809.4
Met_neg_1876	387.148	79.957	809.58
Met_neg_472	305.176	287.165	810.6
Met_pos_2624	367.141	275.201	810.72
Met_pos_2164	677.356	367.141	810.78
Met_pos_1778	629.405	81.07	810.9
Met_pos_1999	611.394	245.154	810.9
Met_pos_1157	381.264	289.216	811.14
Met_neg_1482	434.072	125.873	811.56
Met_neg_623	409.132	116.929	811.56
Met_pos_1373	247.169	81.07	811.62
Met_neg_1187	925.389	116.929	811.68
Met_neg_1443	870.449	263.166	811.68
Met_neg_575	331.189	262.119	811.68
Met_neg_1852	853.458	291.197	811.8
Met_pos_1051	265.18	81.07	811.8
Met_pos_1796	400.379	338.342	811.86
Met_pos_1275	291.195	273.185	812.16
Met_pos_1523	518.324	184.073	812.28
Met_pos_2266	515.337	81.07	812.28
Met_pos_1915	429.116	130.065	812.64
Met_neg_1303	307.191	289.181	812.76
Met_pos_2600	245.107	218.096	813
Met_neg_2139	562.315	502.294	813.24
Met_pos_1579	842.528	515.337	814.02
Met_neg_1078	769.401	223.134	814.5
Met_neg_2005	869.491	341.233	814.8
Met_pos_1064	295.227	277.216	815.94
Met_pos_1627	130.065	103.054	816.18
Met_neg_2399	593.264	80.965	816.42
Met_pos_2035	305.211	273.185	816.66
Met_neg_1378	311.223	293.211	816.72
Met_pos_1695	343.227	95.085	817.2
Met_pos_2111	309.206	81.07	817.56
Met_pos_1589	479.241	113	817.68
Met_neg_1740	477.226	309.207	818.16
Met_pos_2512	627.281	567.261	819.6
Met_neg_542	365.233	291.197	819.66
Met_pos_1622	573.379	275.201	819.84
Met_neg_969	697.365	397.135	820.08
Met_pos_2264	824.479	321.206	820.32
Met_neg_1764	941.475	291.197	820.68
Met_neg_2062	958.465	116.928	820.68
Met_neg_335	769.401	223.134	821.1
Met_pos_2364	291.195	273.185	821.34
Met_neg_834	835.448	263.166	821.52
Met_pos_2660	281.138	135.08	822.3
Met_pos_1468	446.254	119.085	822.36
Met_pos_1499	275.2	105.07	824.1
Met_neg_1587	533.296	251.202	824.16
Met_pos_2627	306.243	250.18	824.16
Met_neg_866	797.505	309.207	824.28
Met_pos_1614	700.427	503.337	824.28
Met_neg_2067	459.202	291.196	824.52
Met_neg_375	751.391	263.165	824.88
Met_neg_1957	727.391	171.103	825.18
Met_neg_704	697.365	397.135	825.48
Met_pos_1131	283.206	121.101	826.2
Met_pos_1195	459.126	160.076	826.38
Met_pos_1701	824.479	321.206	827.94
Met_pos_1384	301.216	173.132	828.06
Met_neg_1934	475.21	289.181	828.96
Met_neg_1905	521.252	293.212	829.02
Met_neg_2201	807.453	291.197	829.68
Met_pos_1250	842.528	515.336	830.22
Met_neg_1724	311.223	171.103	830.46
Met_neg_2170	869.491	291.197	830.94
Met_pos_1775	353.268	261.221	831.06
Met_pos_2458	247.169	149.096	832.2
Met_pos_2675	263.237	81.07	833.04
Met_pos_1466	355.284	81.07	833.1
Met_neg_1823	723.381	397.135	833.82
Met_neg_2451	999.517	291.197	834.48
Met_neg_1479	459.216	291.197	835.2
Met_neg_2407	493.221	325.202	835.8
Met_pos_1251	343.227	145.101	835.8
Met_neg_1613	751.391	291.197	835.98
Met_neg_970	468.033	160.842	836.22
Met_neg_1038	823.321	116.929	836.28
Met_pos_2143	527.337	79.054	836.52
Met_pos_1123	689.389	275.2	837.42
Met_pos_2540	629.404	291.195	838.08
Met_pos_1006	824.479	321.206	838.2
Met_neg_2352	767.386	195.103	838.38
Met_neg_2007	805.437	209.118	838.74
Met_neg_1123	868.433	291.197	838.8
Met_neg_110	852.442	788.433	838.98
Met_neg_1546	835.448	289.181	839.04
Met_neg_22	549.104	121.03	839.34
Met_pos_2238	327.253	81.07	839.34
Met_pos_2395	235.206	81.07	839.34
Met_pos_1933	342.373	57.07	839.46
Met_pos_2177	280.263	81.07	839.76
Met_neg_1343	533.296	251.202	840.18
Met_neg_274	550.287	121.03	840.24
Met_neg_2262	444.069	96.96	840.66
Met_pos_116	323.222	113.06	841.5
Met_pos_2610	377.23	293.137	841.62
Met_pos_1642	337.237	137.096	841.74
Met_pos_1081	791.457	611.394	842.1
Met_pos_1568	370.295	89.005	842.34
Met_pos_1634	365.247	173.132	843.3
Met_neg_2370	867.475	339.217	843.78
Met_neg_1438	835.448	291.197	843.96
Met_neg_551	476.278	279.233	843.96
Met_pos_211	295.19	137.06	844.02
Met_neg_1780	459.215	291.197	844.5
Met_neg_1410	325.202	293.176	844.62
Met_pos_1507	810.499	491.3	844.68
Met_pos_257	613.41	275.2	844.86
Met_pos_2146	283.206	121.101	845.28
Met_neg_1506	998.496	309.208	845.64
Met_neg_1631	981.505	291.197	845.64
Met_pos_1476	301.216	173.132	846.12
Met_pos_1067	520.34	184.073	846.36
Met_neg_2383	564.331	279.233	847.2
Met_neg_1015	473.108	61.988	847.5
Met_neg_2437	943.49	293.212	847.74
Met_neg_2322	256.192	74.025	847.86
Met_pos_2237	638.326	346.124	848.16
Met_pos_1772	641.335	349.131	848.22
Met_pos_15	293.211	275.201	848.28
Met_pos_1508	339.217	289.18	848.34
Met_pos_2154	257.19	131.085	848.34
Met_neg_1432	559.14	164.905	848.52
Met_neg_1666	459.215	291.197	848.64
Met_neg_504	527.202	459.215	848.7
Met_neg_328	791.422	263.165	848.82
Met_neg_842	666.323	99.926	848.82
Met_pos_1910	349.13	275.201	848.82
Met_neg_1379	391.122	116.929	848.94
Met_neg_2366	389.127	96.96	848.94
Met_pos_1099	854.526	639.425	848.94
Met_pos_2404	859.481	533.272	848.94
Met_neg_1662	291.196	165.129	849
Met_neg_2133	359.184	291.197	849
Met_neg_2197	410.096	118.9	849
Met_neg_1159	805.437	291.197	849.6
Met_neg_1487	620.057	584.08	849.66
Met_neg_2178	881.49	291.197	849.72
Met_pos_1138	833.466	523.251	850.62
Met_neg_1927	855.475	309.207	851.82
Met_pos_2039	355.284	81.07	851.88
Met_neg_1590	311.223	195.139	852.12
Met_neg_824	989.605	311.223	852.42
Met_neg_1843	723.38	397.135	852.66
Met_neg_615	309.207	291.197	853.14
Met_pos_2671	382.295	69.07	854.46
Met_neg_1087	551.263	323.223	854.52
Met_neg_831	898.48	291.197	854.88
Met_neg_2213	881.49	291.197	855
Met_neg_1157	651.275	215.029	855.36
Met_pos_1932	585.378	321.206	857.76
Met_pos_2196	560.379	261.222	857.94
Met_neg_859	871.504	293.212	858.18
Met_neg_2284	791.422	263.165	858.3
Met_neg_2274	973.529	459.215	858.36
Met_pos_2541	645.399	275.201	858.42
Met_neg_753	808.41	291.197	858.48
Met_neg_231	959.549	445.236	858.54
Met_neg_1561	576.302	61.988	858.6
Met_neg_1664	559.312	277.217	858.6
Met_neg_2272	631.243	116.929	858.6
Met_neg_2306	638.171	602.195	858.78
Met_pos_1545	314.342	57.07	858.78
Met_neg_125	868.433	291.196	859.26
Met_pos_1590	446.42	384.384	859.56
Met_pos_2112	365.247	105.07	859.98
Met_pos_1520	339.217	81.07	861.36
Met_pos_1105	460.269	119.085	861.54
Met_pos_1234	791.457	109.065	861.9
Met_pos_1731	313.237	57.07	862.26
Met_neg_2367	835.448	291.197	862.62
Met_pos_2672	965.547	543.368	862.98
Met_pos_1012	833.466	523.252	863.64
Met_neg_2243	475.21	289.181	863.88
Met_neg_1441	855.475	309.207	864.3
Met_pos_1890	249.148	137.06	864.36
Met_neg_2155	479.242	311.223	864.78
Met_pos_1369	295.19	133.101	865.2
Met_neg_2160	753.407	293.212	865.38
Met_pos_2664	838.532	613.41	865.44
Met_pos_1403	529.353	511.341	866.04
Met_neg_284	909.394	116.929	866.4
Met_neg_1697	837.463	309.207	866.52
Met_pos_2469	726.443	529.354	866.64
Met_neg_1308	854.454	309.207	866.7
Met_pos_135	655.39	313.274	867.3
Met_neg_1988	867.474	291.197	867.48
Met_neg_1628	293.212	275.202	867.84
Met_neg_2411	947.594	397.135	867.96
Met_neg_1693	699.38	397.135	868.08
Met_neg_1886	771.311	116.928	868.14
Met_pos_1219	369.264	277.216	868.56
Met_pos_1961	484.255	420.257	869.1
Met_pos_1839	289.216	257.107	869.46
Met_pos_2611	370.295	352.258	870.3
Met_pos_1110	261.185	93.07	871.26
Met_pos_176	247.169	163.112	871.44
Met_neg_78	673.38	159.103	871.74
Met_pos_1543	297.206	187.148	871.74
Met_neg_1888	309.207	291.197	872.34
Met_neg_308	823.521	309.207	873.12
Met_neg_477	855.474	309.207	873.3
Met_pos_1806	546.363	261.221	873.66
Met_pos_12	515.321	261.222	873.72
Met_pos_169	261.221	93.07	873.72
Met_pos_25	353.268	261.221	873.72
Met_pos_1355	560.379	261.221	873.78
Met_neg_2092	625.267	491.172	873.96
Met_neg_166	973.53	459.215	874.26
Met_neg_1409	638.171	602.195	874.44
Met_neg_1652	559.312	277.217	874.44
Met_neg_1670	576.302	61.988	874.44
Met_neg_2032	959.55	445.236	874.5
Met_pos_1490	870.558	543.368	874.62
Met_neg_1754	807.526	293.212	876.12
Met_pos_240	277.216	93.07	876.54
Met_pos_2022	332.259	276.196	876.9
Met_neg_1688	293.212	195.139	877.32
Met_pos_2714	311.222	293.211	878.64
Met_neg_789	797.433	223.134	879.06
Met_pos_113	793.474	321.206	879.12
Met_neg_1342	309.207	291.197	879.3
Met_pos_1084	515.337	81.07	879.3
Met_pos_1402	677.389	321.206	879.36
Met_pos_1483	613.409	275.201	879.36
Met_pos_2003	372.347	88.076	879.42
Met_neg_535	909.394	116.929	880.14
Met_neg_1614	837.463	263.165	880.2
Met_pos_1033	391.263	105.07	880.86
Met_pos_2305	655.277	353.113	881.58
Met_neg_936	444.069	96.96	881.94
Met_pos_1498	659.452	275.2	883.38
Met_pos_2256	343.227	109.101	883.56
Met_pos_2032	519.243	321.206	884.1
Met_pos_1204	803.494	275.201	884.28
Met_pos_2050	870.558	543.368	884.64
Met_neg_1373	323.223	291.197	884.88
Met_neg_994	897.522	291.197	885.54
Met_pos_2292	821.505	275.201	885.54
Met_pos_1278	983.558	623.431	885.6
Met_neg_1423	981.543	291.196	885.78
Met_pos_1848	311.258	69.07	886.02
Met_pos_2009	237.221	69.07	886.02
Met_neg_595	749.396	397.135	886.14
Met_pos_2161	352.194	248.074	886.44
Met_pos_112	793.474	349.237	886.62
Met_pos_1835	382.205	364.194	886.68
Met_neg_1709	535.312	253.217	886.86
Met_neg_1049	981.544	291.196	886.98
Met_neg_13	426.968	80.965	887.16
Met_neg_1376	809.469	309.207	887.16
Met_neg_1986	323.169	305.158	887.16
Met_pos_2096	838.531	613.41	887.58
Met_pos_1453	289.216	105.07	887.7
Met_neg_107	909.394	116.929	888
Met_neg_1337	854.454	309.207	888
Met_neg_1566	837.463	291.197	888
Met_neg_2335	827.435	291.197	888.06
Met_pos_2079	515.337	81.07	888.54
Met_pos_181	655.39	313.274	889.8
Met_neg_1679	699.38	397.135	890.64
Met_neg_2044	771.311	116.929	890.64
Met_neg_326	805.437	277.181	890.64
Met_pos_1662	391.263	105.07	891.72
Met_pos_2709	451.284	109.065	892.62
Met_pos_2102	986.569	613.41	892.86
Met_pos_2193	312.196	130.065	894.78
Met_neg_1477	725.396	397.135	894.96
Met_pos_1686	334.274	165.127	895.14
Met_neg_68	833.433	305.176	896.16
Met_pos_1750	515.337	275.201	896.76
Met_pos_2306	677.39	515.336	896.76
Met_pos_2356	391.284	105.07	897.42
Met_neg_1234	535.312	253.217	897.84
Met_neg_1808	461.231	293.212	898.08
Met_pos_1871	627.281	595.255	898.32
Met_neg_501	452.278	255.233	898.38
Met_neg_344	821.415	291.197	900.48
Met_pos_1210	257.19	145.101	902.04
Met_pos_2593	840.568	89.06	902.34
Met_neg_2006	452.038	160.842	902.88
Met_pos_1787	717.421	275.2	902.88
Met_neg_1696	291.196	121.102	902.94
Met_neg_1092	473.107	61.988	903.06
Met_pos_2371	312.363	60.081	903.12
Met_neg_1980	796.413	223.134	903.18
Met_neg_630	909.394	116.929	903.18
Met_neg_1251	779.422	223.134	903.24
Met_neg_1694	837.463	309.207	903.3
Met_neg_1739	853.458	341.233	903.48
Met_neg_1793	854.454	293.212	903.48
Met_neg_2054	535.312	253.217	904.26
Met_neg_2101	863.479	289.181	904.26
Met_pos_2683	515.337	275.201	904.5
Met_pos_1736	796.541	89.06	904.86
Met_pos_2377	334.274	278.212	905.16
Met_pos_24	965.547	623.431	905.16
Met_pos_145	803.494	623.431	905.4
Met_neg_57	852.439	116.929	905.88
Met_neg_1474	963.532	291.196	906.18
Met_neg_536	835.448	263.165	906.18
Met_pos_1016	195.138	81.07	907.8
Met_neg_957	819.4	573.238	907.86
Met_pos_2536	522.356	184.073	909
Met_pos_1707	856.543	367.248	909.18
Met_neg_903	566.346	281.249	909.78
Met_neg_1346	323.223	291.197	910.14
Met_neg_1562	291.196	121.102	910.56
Met_neg_539	452.038	160.842	910.62
Met_pos_2170	412.215	394.205	910.68
Met_pos_1471	757.451	275.201	912.18
Met_pos_2293	824.515	613.409	912.18
Met_pos_224	613.409	81.07	912.24
Met_pos_27	793.473	613.409	912.24
Met_pos_1804	360.29	72.081	912.9
Met_neg_1620	854.454	293.213	913.02
Met_neg_1646	837.463	291.197	913.02
Met_neg_1904	909.394	116.929	913.02
Met_pos_2197	840.456	643.365	913.98
Met_pos_2468	263.237	95.085	914.76
Met_pos_1292	355.284	81.07	914.82
Met_pos_1231	599.432	81.07	914.88
Met_neg_1778	561.328	279.233	915.54
Met_neg_2173	725.396	397.135	915.84
Met_pos_1404	842.525	613.41	916.5
Met_pos_2227	419.243	275.2	916.62
Met_pos_1313	820.522	437.253	916.74
Met_neg_1456	836.443	291.197	917.28
Met_neg_1567	819.453	263.165	917.46
Met_neg_566	891.384	116.929	917.46
Met_neg_146	869.49	309.207	917.52
Met_neg_2065	837.456	309.207	917.82
Met_pos_2476	309.242	121.101	917.94
Met_neg_868	851.443	289.181	919.32
Met_neg_839	909.482	116.929	919.98
Met_pos_1405	599.409	81.07	920.46
Met_pos_1872	267.196	81.07	920.94
Met_pos_1837	856.542	275.201	921.72
Met_neg_52	856.47	291.196	922.08
Met_neg_2419	839.479	291.197	922.5
Met_neg_173	819.4	291.106	923.04
Met_neg_1622	295.228	277.217	923.1
Met_pos_1416	806.505	613.409	923.52
Met_pos_1161	629.405	611.394	923.64
Met_pos_234	791.458	611.393	923.64
Met_neg_1719	835.448	263.165	924.42
Met_neg_1936	871.425	291.197	924.54
Met_pos_2509	417.279	119.085	925.62
Met_pos_1314	444.332	315.18	926.52
Met_pos_1531	362.305	74.096	926.58
Met_neg_583	741.146	121.029	927.06
Met_pos_1095	291.195	55.054	928.86
Met_pos_1565	937.514	613.41	929.1
Met_pos_260	820.52	613.409	929.1
Met_pos_03	775.462	613.409	929.16
Met_pos_08	613.409	275.201	929.22
Met_neg_2302	816.453	291.197	929.58
Met_neg_1656	819.453	291.197	929.94
Met_neg_1414	891.384	116.929	930.72
Met_neg_1140	791.458	291.197	930.78
Met_pos_1436	263.237	95.085	932.04
Met_neg_1813	561.328	279.233	932.76
Met_pos_1874	949.552	607.436	933.06
Met_neg_1181	655.37	97.066	933.84
Met_neg_2390	474.08	111.929	934.08
Met_pos_2288	809.487	612.398	934.26
Met_pos_1094	263.201	95.085	934.8
Met_pos_2539	659.452	275.201	934.98
Met_neg_1492	839.479	311.223	935.58
Met_neg_1505	865.495	291.197	935.82
Met_neg_1401	491.242	323.223	936.3
Met_neg_2100	793.474	311.223	936.48
Met_neg_2022	899.464	223.134	936.54
Met_pos_2296	277.216	93.07	937.44
Met_neg_845	851.442	291.197	937.5
Met_pos_1212	417.279	133.101	937.92
Met_neg_525	295.228	277.217	937.98
Met_neg_723	673.215	526.15	938.82
Met_pos_1451	629.405	611.394	939.72
Met_pos_1485	848.499	489.357	939.96
Met_neg_2027	875.464	171.103	940.2
Met_neg_840	821.42	263.165	940.26
Met_neg_2360	852.439	291.197	940.44
Met_neg_1710	835.448	291.197	940.68
Met_neg_770	825.419	291.196	940.74
[truncated: 585 more rows]

## Sheet: TableS3
Table S3. Feature match between metMiner and Compound discoverer.
MetMiner				Compound discoverer				Difference
variable_id	rt	precursor	product	variable_id	rt	precursor	product	rt (second)	precursor (ppm)	product (ppm)	precursor (da)	product (da)	match level
M207T235_NEG	234.943	206.855	57.9757	Met_neg_1906	234.855	206.855	57.9757	0.0883224	0	0.285464	0	1.655e-05	precise
M215T71_POS	70.7393	215.139	70.0651	Met_pos_1674	70.1765	215.139	70.0651	0.56284	0	0.63441	0	4.445e-05	precise
M214T510_NEG	509.913	214.051	130.066	Met_neg_526	510.44	214.051	130.066	0.526836	0	0.856486	0	0.0001114	precise
M503T462_POS	462.047	503.118	369.097	Met_pos_2517	461.428	503.118	369.097	0.618903	0	1.16446	0	0.0004298	precise
M473T904_NEG	903.908	473.107	61.9885	Met_neg_1092	903.047	473.107	61.9884	0.861255	0	1.26604	0	7.848e-05	precise
M369T387_NEG	386.798	369.176	164.048	Met_neg_838	387.318	369.176	164.048	0.519942	0	1.44104	0	0.0002364	precise
M473T848_NEG	848.238	473.108	61.9885	Met_neg_1015	847.493	473.108	61.9884	0.745058	0	1.59336	0	9.877e-05	precise
M526T654_NEG	654.3	525.953	61.9885	Met_neg_618	654.638	525.953	61.9884	0.33812	0	1.70467	0	0.00010567	precise
M693T412_NEG	412.303	693.098	114.934	Met_neg_1845	412.711	693.098	114.934	0.408413	0	2.04813	0	0.0002354	precise
M332T561_NEG	560.754	331.895	142.876	Met_neg_1981	560.787	331.895	142.876	0.0333949	0	2.07313	0	0.0002962	precise
M601T1069_POS	1068.64	601.409	375.251	Met_pos_2589	1068.06	601.409	375.25	0.580067	0	2.08874	0	0.0007838	precise
M709T595_POS	594.527	709.364	367.248	Met_pos_256	596.168	709.364	367.248	1.64057	0	2.35781	0	0.0008659	precise
M257T741_POS	740.551	257.19	121.101	Met_pos_253	739.729	257.19	121.101	0.822453	0	2.40625	0	0.0002914	precise
M265T214_NEG	213.512	265.119	206.854	Met_neg_820	214.172	265.119	206.855	0.660451	0	2.52158	0	0.0005216	precise
M241T69_POS	68.7394	241.155	58.065	Met_pos_1706	67.6042	241.155	58.0651	1.13517	0	2.63239	0	0.00015285	precise
M489T791_NEG	791.435	489.119	111.929	Met_neg_1144	791.307	489.119	111.93	0.128128	0	2.64005	0	0.0002955	precise
M282T195_POS	195.41	282.12	150.078	Met_pos_1661	196.358	282.12	150.077	0.948018	0	2.64197	0	0.0003965	precise
M137T590_NEG	589.589	137.024	93.0349	Met_neg_1398	590.107	137.024	93.0346	0.518303	0	2.88334	0	0.00026825	precise
M771T868_NEG	867.719	771.311	116.928	Met_neg_1886	868.125	771.311	116.928	0.406044	0	3.12499	0	0.0003654	precise
M325T600_POS	600.321	325.104	114.092	Met_pos_2508	599.304	325.104	114.091	1.01722	0	3.16151	0	0.0003607	precise
M796T903_NEG	903.345	796.413	223.133	Met_neg_1980	903.166	796.413	223.134	0.178751	0	3.18732	0	0.0007112	precise
M483T251_NEG	250.954	483.116	263.057	Met_neg_1387	250.945	483.116	263.058	0.00919687	0	3.19093	0	0.0008394	precise
M516T1074_NEG	1073.96	516.108	407.102	Met_neg_2108	1075.22	516.108	407.103	1.2621	0	3.2213	0	0.0013114	precise
M374T416_POS	416.4	374.144	91.0544	Met_pos_1329	416.081	374.144	91.0542	0.318607	0	3.24598	0	0.00029556	precise
M575T509_NEG	509.44	575.141	261.076	Met_neg_2455	507.966	575.141	261.077	1.47438	0	3.25421	0	0.0008496	precise
M625T985_POS	985.086	625.265	607.257	Met_pos_2587	984.618	625.265	607.255	0.468239	0	3.26387	0	0.001982	precise
M764T538_NEG	537.508	764.232	718.228	Met_neg_256	538.065	764.232	718.226	0.557306	0	3.28351	0	0.0023583	precise
M210T359_POS	358.532	210.062	114.038	Met_pos_100	358.254	210.062	114.037	0.277658	0	3.28753	0	0.0003749	precise
M841T902_POS	902.229	840.568	89.0599	Met_pos_2593	902.357	840.568	89.0596	0.128106	0	3.31261	0	0.00029502	precise
M189T711_POS	711.221	189.127	91.0545	Met_pos_2510	711.038	189.127	91.0542	0.182711	0	3.39314	0	0.00030896	precise
M755T407_NEG	406.724	755.204	263.057	Met_neg_1878	406.662	755.204	263.056	0.0615199	0	3.41486	0	0.0008983	precise
M265T235_NEG	234.943	264.83	206.854	Met_neg_1520	234.898	264.83	206.855	0.0446263	0	3.41979	0	0.0007074	precise
M661T530_NEG	529.798	661.05	116.928	Met_neg_1757	530.43	661.05	116.929	0.631573	0	3.46451	0	0.0004051	precise
M825T791_NEG	790.771	825.463	309.208	Met_neg_102	790.793	825.463	309.207	0.0223865	0	3.62831	0	0.0011219	precise
M755T407_NEG	406.724	755.204	263.057	Met_neg_124	412.185	755.204	263.056	5.46131	0	3.64295	0	0.0009583	precise
M755T407_NEG	406.724	755.204	263.057	Met_neg_1881	398.207	755.204	263.056	8.51736	0	3.75699	0	0.0009883	precise
M765T711_NEG	711.04	765.264	116.928	Met_neg_2126	711.288	765.264	116.929	0.247815	0	3.7587	0	0.0004395	precise
M607T493_NEG	492.522	607.167	317.104	Met_neg_413	493.185	607.167	317.103	0.663022	0	3.79908	0	0.0012047	precise
M223T191_POS	191.213	223.108	120.08	Met_pos_1214	191.209	223.108	120.081	0.00418211	0	3.87739	0	0.0004656	precise
M660T578_NEG	577.638	660.096	588.145	Met_neg_619	577.851	660.096	588.143	0.212639	0	3.89106	0	0.0022885	precise
M797T905_POS	905.353	796.541	89.06	Met_pos_1736	904.854	796.541	89.0596	0.49904	0	3.93332	0	0.0003503	precise
M323T263_NEG	262.616	323.089	114.019	Met_neg_1120	263.066	323.089	114.02	0.449799	0	3.99054	0	0.000455	precise
M765T799_NEG	799.277	765.191	96.9605	Met_neg_670	800.453	765.191	96.9601	1.17606	0	4.00979	0	0.00038879	precise
M324T230_NEG	229.622	323.982	116.928	Met_neg_495	232.155	323.982	116.929	2.53303	0	4.06231	0	0.000475	precise
M561T547_NEG	547.359	561.125	189.057	Met_neg_1840	546.96	561.125	189.056	0.398752	0	4.17549	0	0.0007894	precise
M382T853_POS	853.072	382.295	69.0695	Met_pos_2671	854.459	382.295	69.0698	1.38697	0	4.21182	0	0.00029091	precise
M245T813_POS	813.219	245.107	218.097	Met_pos_2600	813.021	245.107	218.096	0.198136	0	4.33157	0	0.0009447	precise
M561T533_NEG	533.335	561.254	189.057	Met_neg_265	532.703	561.254	189.056	0.632024	0	4.395	0	0.0008309	precise
M324T230_NEG	229.622	323.982	116.928	Met_neg_815	227.965	323.982	116.929	1.65708	0	4.4044	0	0.000515	precise
M520T568_POS	567.839	520.218	238.084	Met_pos_2425	566.833	520.218	238.083	1.00614	0	4.41106	0	0.0010502	precise
M263T745_POS	745.261	263.164	120.044	Met_pos_1025	736.751	263.164	120.044	8.51013	0	4.48168	0	0.000538	precise
M872T857_NEG	857.014	871.504	293.214	Met_neg_859	858.185	871.504	293.212	1.17118	0	4.54074	0	0.0013314	precise
M304T295_POS	295.248	304.129	174.056	Met_pos_1482	295.165	304.129	174.055	0.0830392	0	4.61349	0	0.000803	precise
M111T83_NEG	83.13	110.985	78.9587	Met_neg_1796	82.0449	110.985	78.9591	1.08508	0	4.70801	0	0.00037174	precise
M119T462_POS	461.578	119.049	91.0546	Met_pos_2599	461.436	119.049	91.0541	0.142097	0	4.96046	0	0.00045167	precise
M444T840_NEG	839.93	444.069	96.9606	Met_neg_2262	840.68	444.069	96.9601	0.75008	0	5.03671	0	0.00048836	precise
M638T858_NEG	857.598	638.171	602.192	Met_neg_2306	858.761	638.171	602.195	1.16298	0	5.14484	0	0.0030982	precise
M815T465_NEG	465.282	815.128	96.9606	Met_neg_1994	465.18	815.128	96.9601	0.102297	0	5.22081	0	0.00050621	precise
M265T86_POS	86.309	265.068	201.068	Met_pos_1862	86.7575	265.068	201.069	0.448455	0	5.43494	0	0.0010928	precise
M192T346_POS	345.963	192.042	118.042	Met_pos_1748	345.573	192.042	118.041	0.389954	0	5.47775	0	0.0006466	precise
M409T811_NEG	810.588	409.132	116.928	Met_neg_623	811.586	409.132	116.929	0.998447	0	5.51619	0	0.000645	precise
M563T675_NEG	675.398	563.107	116.928	Met_neg_791	675.902	563.107	116.929	0.504381	0	5.67269	0	0.0006633	precise
M341T726_POS	725.675	341.232	123.08	Met_pos_1103	735.087	341.232	123.08	9.41225	0	5.68978	0	0.0007003	precise
M609T764_NEG	764.363	609.268	152.997	Met_neg_103	764.679	609.268	152.996	0.3156	0	5.76878	0	0.0008826	precise
M543T1037_POS	1037.32	543.368	275.199	Met_pos_1816	1036.49	543.368	275.201	0.834245	0	5.78596	0	0.0015923	precise
M856T1010_POS	1010.16	855.504	307.228	Met_pos_1673	1011.31	855.504	307.227	1.1516	0	5.78693	0	0.0017779	precise
M381T712_NEG	711.635	381.101	116.928	Met_neg_981	712.524	381.101	116.929	0.888949	0	5.90959	0	0.000691	precise
M659T1015_POS	1014.7	659.452	275.199	Met_pos_1867	1013.46	659.452	275.2	1.23824	0	5.98545	0	0.0016472	precise
M289T641_POS	640.83	289.134	172.077	Met_pos_1441	640.92	289.134	172.076	0.0901562	0	6.02933	0	0.0010375	precise
M279T787_POS	786.777	279.123	135.08	Met_pos_2613	786.511	279.123	135.08	0.266327	0	6.10229	0	0.0008243	precise
M462T657_NEG	656.587	462.067	389.04	Met_neg_122	657.771	462.067	389.038	1.18428	0	6.42585	0	0.0024999	precise
M415T767_POS	767.301	415.068	215.029	Met_pos_2462	766.948	415.068	215.027	0.353225	0	6.50755	0	0.0013993	precise
M631T491_NEG	491.299	631.241	301.121	Met_neg_878	491.071	631.241	301.119	0.228092	0	6.52532	0	0.0019649	precise
M261T759_POS	759.119	261.102	233.106	Met_pos_1187	759.481	261.102	233.108	0.362309	0	6.58151	0	0.0015342	precise
M646T1068_POS	1067.56	646.431	611.389	Met_pos_2564	1066.86	646.431	611.394	0.700947	0	6.94544	0	0.0042464	precise
M808T858_NEG	858.209	808.41	291.199	Met_neg_753	858.476	808.41	291.197	0.266695	0	7.04712	0	0.0020521	precise
M555T352_NEG	352.493	555.174	349.134	Met_neg_2413	353.533	555.174	349.131	1.04	0	7.06554	0	0.0024668	precise
M555T352_NEG	352.493	555.174	349.134	Met_neg_604	348.322	555.174	349.131	4.17141	0	7.26604	0	0.0025368	precise
M577T465_NEG	465.282	576.99	179.881	Met_neg_470	465.264	576.99	179.883	0.0180429	0	7.48877	0	0.0013471	precise
M926T998_NEG	998.262	926.343	890.36	Met_neg_2255	998.605	926.343	890.367	0.343164	0	7.70896	0	0.0068638	precise
M659T970_POS	970.292	659.452	275.198	Met_pos_1387	969.575	659.452	275.201	0.71659	0	8.17949	0	0.002251	precise
M319T475_POS	474.912	319.054	210.059	Met_pos_2690	474.591	319.054	210.058	0.320632	0	8.46149	0	0.0017774	precise
M545T530_NEG	529.798	545.094	341.1	Met_neg_1393	530.51	545.094	341.103	0.711615	0	8.56369	0	0.0029211	precise
M488T349_NEG	348.961	488.11	442.101	Met_neg_810	349.388	488.11	442.105	0.42733	0	8.56901	0	0.0037884	precise
M527T849_NEG	848.84	527.202	459.219	Met_neg_504	848.684	527.202	459.215	0.156465	0	8.63407	0	0.0039649	precise
M659T885_POS	884.54	659.452	275.198	Met_pos_1498	883.397	659.452	275.2	1.14281	0	8.68785	0	0.0023909	precise
M447T408_NEG	408.091	446.99	273.043	Met_neg_96	408.874	446.99	273.041	0.783461	0	9.05836	0	0.0024733	precise
M826T1043_NEG	1042.53	825.5	291.199	Met_neg_2221	1042.91	825.5	291.197	0.377011	0	9.26419	0	0.0026977	precise
M669T342_NEG	341.897	669.167	285.059	Met_neg_979	342.468	669.167	285.062	0.571023	0	9.27799	0	0.0026448	precise
M968T1013_POS	1012.99	967.563	625.44	Met_pos_1163	1013.13	967.563	625.446	0.135822	0	9.84993	0	0.0061606	precise
M646T772_NEG	772.433	646.117	574.17	Met_neg_2404	772.467	646.117	574.164	0.0343393	0	10.6391	0	0.0061086	precise
M809T941_POS	940.728	809.487	612.391	Met_pos_2288	934.247	809.487	612.398	6.48132	0	10.8663	0	0.0066545	precise
M311T803_NEG	802.858	311.223	293.214	Met_neg_2378	796.315	311.223	293.212	6.5434	0.000313579	5.55604	9.7593e-08	0.0016291	precise
M311T803_NEG	802.858	311.223	293.214	Met_neg_1826	804.408	311.223	293.212	1.55024	0.000313579	5.55604	9.7593e-08	0.0016291	precise
M311T803_NEG	802.858	311.223	293.214	Met_neg_1378	816.719	311.223	293.211	13.8611	0.000313579	9.30763	9.7593e-08	0.0027291	precise
M365T226_POS	225.731	365.192	158.081	Met_pos_1547	233.149	365.192	158.081	7.41825	0.000403574	2.83905	1.47382e-07	0.0004488	precise
M133T68_NEG	68.1895	133.014	115.004	Met_neg_1669	69.9981	133.014	115.004	1.80858	0.000997389	2.12254	1.32667e-07	0.0002441	precise
M867T970_POS	970.292	866.562	623.435	Met_pos_1678	969.992	866.562	623.43	0.300251	0.00102806	7.1668	8.90878e-07	0.004468	precise
M744T408_NEG	407.625	744.455	135.044	Met_neg_432	407.958	744.455	135.045	0.33252	0.0012159	5.34636	9.05182e-07	0.000722	precise
M390T311_POS	311.12	390.176	161.059	Met_pos_2434	310.651	390.176	161.06	0.469257	0.0015654	3.64896	6.10783e-07	0.0005877	precise
M791T941_POS	940.728	791.458	611.391	Met_pos_234	923.649	791.458	611.393	17.0791	0.00163565	4.28644	1.29455e-06	0.0026207	precise
M263T328_POS	327.881	263.176	104.107	Met_pos_2263	327.812	263.176	104.107	0.0688733	0.0017663	0.943261	4.64848e-07	9.82e-05	precise
M321T542_POS	542.35	321.181	86.0961	Met_pos_1229	542.015	321.181	86.0963	0.33535	0.00192062	2.63054	6.16867e-07	0.00022648	precise
M419T1043_POS	1042.94	419.279	275.199	Met_pos_1993	1042.45	419.279	275.201	0.49262	0.00198902	6.51416	8.33955e-07	0.0017927	precise
M320T977_NEG	977.485	320.19	79.9576	Met_neg_546	977.775	320.19	79.9574	0.290252	0.00231092	2.98672	7.39935e-07	0.00023881	precise
M165T346_NEG	345.735	165.019	121.029	Met_neg_2433	346.034	165.019	121.03	0.298746	0.00233054	2.05983	3.84584e-07	0.0002493	precise
M371T1057_NEG	1057.29	371.223	163.113	Met_neg_252	1057.94	371.223	163.113	0.652568	0.00240883	1.70802	8.94212e-07	0.0002786	precise
M333T313_NEG	313.441	332.992	116.928	Met_neg_762	313.784	332.992	116.929	0.343024	0.0028029	4.04435	9.33342e-07	0.0004729	precise
M738T1032_POS	1032.23	738.479	513.362	Met_pos_2347	1031.96	738.479	513.357	0.274213	0.00289349	9.29528	2.13678e-06	0.0047718	precise
M687T682_NEG	682.05	687.36	159.103	Met_neg_755	682.57	687.36	159.103	0.519518	0.00349662	0.80954	2.40343e-06	0.0001288	precise
M370T1061_POS	1060.56	370.332	106.086	Met_pos_2653	1060.27	370.332	106.086	0.287528	0.00407542	3.33691	1.50926e-06	0.000354	precise
M732T462_NEG	462.164	732.063	617.061	Met_neg_1476	462.261	732.063	617.06	0.0969581	0.00463893	1.78962	3.39599e-06	0.0011043	precise
M223T758_POS	757.884	223.133	95.049	Met_pos_2155	757.9	223.133	95.0491	0.0156283	0.00483859	0.775599	1.07965e-06	7.372e-05	precise
M658T952_POS	952.328	658.416	229.145	Met_pos_1098	947.069	658.416	229.143	5.25894	0.0053492	4.95061	3.522e-06	0.0011344	precise
M307T561_NEG	560.754	306.955	116.928	Met_neg_616	560.703	306.955	116.929	0.0507472	0.00682932	4.09566	2.0963e-06	0.0004789	precise
M396T599_POS	598.563	396.223	85.028	Met_pos_1069	605.9	396.223	85.0284	7.33669	0.00708113	4.12639	2.8057e-06	0.00035086	precise
M463T433_NEG	433.435	463.049	96.9606	Met_neg_1248	434.547	463.049	96.9601	1.11239	0.00723107	5.08828	3.34834e-06	0.00049336	precise
M437T404_POS	404.117	437.149	130.065	Met_pos_2140	403.797	437.149	130.065	0.319576	0.00773152	2.24503	3.37982e-06	0.000292	precise
M823T1079_NEG	1078.61	823.484	249.187	Met_neg_1626	1080.55	823.484	249.186	1.93561	0.00788176	5.24909	6.4905e-06	0.001308	precise
M823T1079_NEG	1078.61	823.484	249.187	Met_neg_1624	1073.34	823.484	249.186	5.26558	0.00788176	5.40961	6.4905e-06	0.001348	precise
M831T342_NEG	341.897	831.218	285.064	Met_neg_475	345.394	831.218	285.062	3.49707	0.00802395	8.29996	6.66966e-06	0.002366	precise
M325T541_POS	541.199	325.107	307.094	Met_pos_1332	541.453	325.107	307.096	0.253784	0.00806216	9.02779	2.62106e-06	0.0027724	precise
M380T963_POS	962.822	380.189	362.182	Met_pos_1541	962.585	380.189	362.178	0.236985	0.00844983	9.41718	3.21253e-06	0.0034107	precise
M464T307_NEG	307.349	464.073	96.9606	Met_neg_851	301.957	464.073	96.9602	5.39221	0.00874291	4.47947	4.05735e-06	0.00043433	precise
M166T543_POS	542.935	166.086	120.08	Met_pos_1935	542.032	166.086	120.081	0.903362	0.0091418	2.89056	1.51833e-06	0.0003471	precise
M353T874_POS	874.147	353.268	261.22	Met_pos_25	873.696	353.268	261.221	0.450951	0.00920982	5.47275	3.25354e-06	0.0014296	precise
M430T239_NEG	238.657	430.231	267.182	Met_neg_776	239.03	430.231	267.183	0.372717	0.0100184	3.31758	4.31021e-06	0.0008864	precise
M857T1030_POS	1030.17	856.541	595.397	Met_pos_1390	1013.77	856.541	595.399	16.4026	0.0100292	3.73985	8.59046e-06	0.0022267	precise
M857T1030_POS	1030.17	856.541	595.397	Met_pos_1450	1019.75	856.541	595.399	10.4218	0.0100292	4.15973	8.59046e-06	0.0024767	precise
M540T772_POS	772.293	540.201	305.119	Met_pos_2346	771.433	540.201	305.12	0.860141	0.0100514	2.2791	5.42979e-06	0.0006954	precise
M833T465_NEG	465.282	833.14	96.9604	Met_neg_142	464.695	833.14	96.9602	0.586502	0.0101245	2.09591	8.43516e-06	0.00020322	precise
M666T848_NEG	848.238	666.323	99.9253	Met_neg_842	848.84	666.323	99.9258	0.601787	0.0105283	5.33185	7.01524e-06	0.00053279	precise
M307T216_POS	216.171	307.169	84.0807	Met_pos_1988	216.261	307.169	84.0808	0.0900473	0.0106155	0.263199	3.26076e-06	2.213e-05	precise
M851T788_POS	788.295	851.397	437.195	Met_pos_2233	787.577	851.397	437.193	0.717877	0.0107956	3.07324	9.19131e-06	0.0013436	precise
M339T1032_POS	1032.23	339.253	81.0697	Met_pos_184	1030.26	339.253	81.0698	1.96647	0.0113798	0.545456	3.86063e-06	4.422e-05	precise
M149T383_NEG	383.192	149.028	79.9577	Met_neg_301	383.977	149.028	79.9574	0.784797	0.0115451	3.82791	1.72054e-06	0.00030607	precise
M837T348_NEG	347.91	837.176	96.9606	Met_neg_1869	347.922	837.176	96.9601	0.0120768	0.0115773	5.19038	9.69228e-06	0.00050326	precise
M317T75_NEG	74.6358	317.055	80.9652	Met_neg_1967	76.783	317.055	80.9652	2.14717	0.0120582	0.0847277	3.82311e-06	6.86e-06	precise
M165T550_NEG	549.82	165.019	121.029	Met_neg_1785	549.712	165.019	121.03	0.108269	0.0121772	3.23227	2.00948e-06	0.0003912	precise
M303T373_POS	372.613	303.134	162.055	Met_pos_1462	372.343	303.134	162.055	0.270072	0.0127187	1.9876	3.85546e-06	0.0003221	precise
M373T451_POS	450.819	373.128	177.054	Met_pos_1779	451.693	373.128	177.054	0.873808	0.0127393	0.402136	4.75338e-06	7.12e-05	precise
M373T451_POS	450.819	373.128	177.054	Met_pos_1733	457.305	373.128	177.055	6.4864	0.0127393	0.741015	4.75338e-06	0.0001312	precise
M393T1047_NEG	1047.32	393.195	335.115	Met_neg_1987	1058.1	393.195	335.117	10.7768	0.0129638	6.01789	5.09731e-06	0.0020167	precise
M561T915_NEG	914.679	561.328	279.234	Met_neg_1778	915.532	561.328	279.233	0.852765	0.0129664	3.05694	7.27839e-06	0.0008536	precise
M491T936_NEG	936.071	491.242	323.224	Met_neg_1401	936.299	491.242	323.223	0.228419	0.0129721	4.54949	6.37245e-06	0.0014705	precise
M595T1069_NEG	1069.33	595.289	152.997	Met_neg_1608	1069.16	595.289	152.996	0.168869	0.0130802	5.74721	7.78649e-06	0.0008793	precise
M595T1069_NEG	1069.33	595.289	152.997	Met_neg_1747	1081.84	595.289	152.996	12.5065	0.0130802	5.87794	7.78649e-06	0.0008993	precise
M727T357_NEG	357.204	727.246	357.131	Met_neg_1350	357.129	727.246	357.134	0.074813	0.0131474	10.7388	9.56137e-06	0.0038352	precise
M925T811_NEG	811.154	925.389	116.928	Met_neg_1187	811.692	925.389	116.929	0.537993	0.0132063	3.6766	1.22209e-05	0.0004299	precise
M726T442_POS	442.24	725.517	114.092	Met_pos_2235	442.149	725.517	114.091	0.0906286	0.0134528	3.03266	9.76026e-06	0.000346	precise
M972T464_NEG	464.198	972.161	477.063	Met_neg_261	465.053	972.161	477.064	0.855212	0.0136674	1.64988	1.3287e-05	0.0007871	precise
M474T987_NEG	987.472	474.263	78.9587	Met_neg_1276	987.225	474.263	78.9591	0.246672	0.013703	4.84415	6.49882e-06	0.00038249	precise
M479T819_POS	818.638	479.241	112.999	Met_pos_1589	817.699	479.241	113	0.939487	0.0140447	5.45223	6.73081e-06	0.0006161	precise
M921T597_NEG	596.675	920.68	874.687	Met_neg_2145	597.192	920.68	874.674	0.516512	0.0141779	15.2346	1.30533e-05	0.0133253	precise
M240T262_POS	262.326	240.05	124.039	Met_pos_186	262.519	240.05	124.039	0.19279	0.0142879	1.51001	3.4298e-06	0.0001873	precise
M439T453_NEG	452.581	439.161	235.097	Met_neg_876	448.026	439.161	235.098	4.55458	0.0143014	2.22205	6.2806e-06	0.0005224	precise
M557T1066_POS	1066.43	557.384	539.376	Met_pos_2582	1065.85	557.384	539.373	0.576978	0.0143339	4.62833	7.98948e-06	0.0024964	precise
M322T281_NEG	281.041	322.093	159.033	Met_neg_480	281.598	322.093	159.033	0.556523	0.0143974	2.0631	4.6373e-06	0.0003281	precise
M335T69_POS	69.2607	335.074	98.9839	Met_pos_1139	80.5809	335.074	98.9841	11.3202	0.0146289	1.66158	4.90178e-06	0.00016447	precise
M671T772_NEG	771.912	671.349	397.133	Met_neg_324	772.236	671.349	397.135	0.324293	0.0150191	6.61462	1.0083e-05	0.0026269	precise
M437T669_POS	668.705	437.253	275.199	Met_pos_1600	668.789	437.253	275.2	0.0843949	0.0152443	6.13771	6.66564e-06	0.0016891	precise
M365T986_POS	985.701	365.247	119.085	Met_pos_2312	985.103	365.247	119.085	0.597825	0.0153819	4.08698	5.6182e-06	0.0004867	precise
M455T602_NEG	601.977	455.228	178.099	Met_neg_1154	602.048	455.228	178.1	0.0709423	0.0155135	4.84223	7.06217e-06	0.0008624	precise
M237T556_POS	556.082	237.149	159.116	Met_pos_1947	555.748	237.148	159.117	0.333931	0.0161593	1.4216	3.83214e-06	0.0002262	precise
M613T844_POS	844.124	613.41	275.199	Met_pos_257	844.886	613.41	275.2	0.762346	0.0168293	5.55668	1.03232e-05	0.0015292	precise
M447T548_NEG	547.973	447.26	327.216	Met_neg_2207	548.782	447.26	327.218	0.808616	0.0173548	4.84784	7.76211e-06	0.0015863	precise
M163T462_NEG	461.589	163.04	134.037	Met_neg_1654	461.973	163.04	134.037	0.38366	0.017439	5.5492	2.84325e-06	0.0007438	precise
M293T313_NEG	313.441	293.124	59.0137	Met_neg_109	312.787	293.124	59.0139	0.65395	0.0174405	2.81815	5.11223e-06	0.00016631	precise
M825T774_NEG	773.651	825.465	307.188	Met_neg_158	773.746	825.465	307.192	0.0946917	0.0176112	10.4026	1.45374e-05	0.0031956	precise
M549T284_NEG	284.127	549.088	111.02	Met_neg_2123	286.215	549.088	111.02	2.08815	0.0181051	3.50747	9.94131e-06	0.0003894	precise
M549T284_NEG	284.127	549.088	111.02	Met_neg_61	281.391	549.088	111.02	2.73558	0.0181051	3.59755	9.94131e-06	0.0003994	precise
M450T260_NEG	260.118	450.057	96.9607	Met_neg_2096	269.457	450.057	96.9602	9.33929	0.0183197	5.08961	8.24491e-06	0.00049349	precise
M721T544_NEG	544.221	721.329	703.328	Met_neg_982	542.43	721.329	703.318	1.79086	0.0185121	13.5311	1.33533e-05	0.0095167	precise
M681T942_NEG	942.076	681.385	169.124	Met_neg_817	942.501	681.385	169.123	0.4251	0.0186254	1.71591	1.26911e-05	0.0002902	precise
M272T633_POS	632.546	272.258	254.247	Met_pos_1244	632.19	272.258	254.248	0.355725	0.0187816	4.04684	5.11346e-06	0.0010289	precise
M293T272_NEG	271.849	293.151	130.087	Met_neg_1202	272.301	293.151	130.087	0.452121	0.0187901	0.189872	5.50835e-06	2.47e-05	precise
M351T403_NEG	403.144	351.066	188.006	Met_neg_198	403.667	351.066	188.005	0.523495	0.0188704	7.20566	6.62475e-06	0.0013547	precise
M342T114_POS	113.723	342.141	180.088	Met_pos_2554	115.4	342.141	180.088	1.67739	0.0189995	2.47934	6.50052e-06	0.0004465	precise
M307T978_POS	977.662	307.227	275.199	Met_pos_17	977.493	307.227	275.2	0.168908	0.0191265	5.58393	5.87618e-06	0.0015367	precise
M797T879_NEG	879.389	797.433	223.133	Met_neg_789	879.065	797.433	223.134	0.324302	0.0192483	4.556	1.53492e-05	0.0010166	precise
M511T415_2_NEG	415.064	511.35	130.088	Met_neg_1090	415.478	511.35	130.087	0.41353	0.0201573	1.85721	1.03075e-05	0.0002416	precise
M252T419_POS	418.963	252.087	120.08	Met_pos_2705	417.999	252.087	120.081	0.964006	0.0201759	4.23382	5.08608e-06	0.0005084	precise
M321T782_POS	781.569	321.242	105.07	Met_pos_2029	780.996	321.242	105.07	0.573107	0.0204682	2.1757	6.57527e-06	0.0002286	precise
M723T833_NEG	832.829	723.381	397.132	Met_neg_1823	833.806	723.381	397.135	0.977486	0.0206736	7.70871	1.49549e-05	0.0030614	precise
M819T930_NEG	929.597	819.453	291.194	Met_neg_1656	929.968	819.453	291.197	0.371411	0.0207285	9.90431	1.6986e-05	0.0028841	precise
M508T641_POS	640.83	508.154	346.097	Met_pos_2053	641.206	508.154	346.101	0.375927	0.0213358	9.37502	1.08419e-05	0.0032447	precise
M207T561_NEG	560.754	207.03	119.05	Met_neg_1623	560.639	207.03	119.05	0.115297	0.0213382	5.89835	4.41766e-06	0.0007022	precise
M530T1053_POS	1052.92	530.347	133.102	Met_pos_1492	1042.24	530.347	133.101	10.6802	0.0217692	3.33882	1.15453e-05	0.0004444	precise
M530T1053_POS	1052.92	530.347	133.102	Met_pos_1072	1079.36	530.347	133.101	26.4374	0.0217692	3.63934	1.15453e-05	0.0004844	precise
M477T464_NEG	464.198	477.064	96.9605	Met_neg_1634	464.939	477.064	96.9601	0.740693	0.0218341	4.84179	1.04162e-05	0.00046946	precise
M700T357_POS	357.421	700.282	175.075	Met_pos_1041	356.564	700.281	175.075	0.856685	0.0220261	3.49564	1.54245e-05	0.000612	precise
M233T654_POS	653.925	233.154	191.142	Met_pos_2308	653.199	233.154	191.143	0.725503	0.0221289	5.13176	5.15943e-06	0.0009809	precise
M265T363_POS	363.093	265.12	136.061	Met_pos_1563	361.988	265.12	136.062	1.10496	0.0224077	4.81252	5.94074e-06	0.0006548	precise
M767T658_NEG	658.428	767.371	323.224	Met_neg_628	673.878	767.371	323.223	15.4497	0.0229657	4.69243	1.76232e-05	0.0015167	precise
M767T658_NEG	658.428	767.371	323.224	Met_neg_2216	659.261	767.371	323.223	0.833315	0.0229657	4.97087	1.76232e-05	0.0016067	precise
M767T658_NEG	658.428	767.371	323.224	Met_neg_1158	651.462	767.371	323.223	6.96572	0.0229657	5.06369	1.76232e-05	0.0016367	precise
M221T782_POS	782.12	221.154	161.133	Met_pos_2415	781.657	221.154	161.132	0.462933	0.0231206	3.27867	5.11319e-06	0.0005283	precise
M580T565_NEG	565.01	580.261	61.9885	Met_neg_1792	566.095	580.261	61.9884	1.0853	0.023356	1.64095	1.35526e-05	0.00010172	precise
M580T565_NEG	565.01	580.261	61.9885	Met_neg_2238	553.459	580.261	61.9883	11.551	0.023356	1.80227	1.35526e-05	0.00011172	precise
M737T646_NEG	646.368	737.36	293.214	Met_neg_1273	646.923	737.36	293.212	0.555486	0.023443	5.98576	1.72859e-05	0.0017551	precise
M551T696_NEG	696.045	551.307	269.212	Met_neg_2346	696.532	551.307	269.212	0.486797	0.0238976	2.13698	1.31749e-05	0.0005753	precise
M225T390_POS	389.572	225.149	99.0441	Met_pos_1379	388.339	225.149	99.044	1.23276	0.0240075	1.25803	5.40525e-06	0.0001246	precise
M801T1037_NEG	1037.17	801.479	291.194	Met_neg_140	1037.69	801.479	291.196	0.517713	0.0248019	9.61962	1.98782e-05	0.0028012	precise
M479T465_POS	464.567	479.079	114.092	Met_pos_2560	463.962	479.079	114.091	0.605442	0.0252239	2.50939	1.20842e-05	0.0002863	precise
M295T803_POS	802.792	295.227	277.215	Met_pos_1064	815.947	295.227	277.216	13.1553	0.0253424	3.38797	7.48176e-06	0.0009392	precise
M857T347_NEG	347.325	857.144	116.928	Met_neg_1283	347.848	857.144	116.929	0.52326	0.0255375	3.79805	2.18893e-05	0.0004441	precise
M753T596_NEG	596.059	753.355	309.209	Met_neg_1602	596.874	753.355	309.207	0.815495	0.0255452	5.67128	1.92446e-05	0.0017536	precise
M753T596_NEG	596.059	753.355	309.209	Met_neg_1985	604.456	753.355	309.207	8.39653	0.0255452	5.86532	1.92446e-05	0.0018136	precise
M374T779_POS	779.208	374.363	312.328	Met_pos_203	779.37	374.363	312.326	0.162206	0.0256498	5.36683	9.60233e-06	0.0016762	precise
M760T957_NEG	957.412	760.193	689.193	Met_neg_1192	957.725	760.193	689.191	0.312818	0.0256658	3.5546	1.9511e-05	0.0024498	precise
M881T670_NEG	670.01	881.455	237.148	Met_neg_930	670.989	881.455	237.149	0.979309	0.0257001	6.07887	2.26535e-05	0.0014416	precise
M523T416_NEG	416.189	523.07	96.9606	Met_neg_614	415.758	523.07	96.9601	0.43075	0.0262865	5.1188	1.37497e-05	0.00049632	precise
M822T885_POS	884.54	821.505	275.197	Met_pos_2292	885.539	821.505	275.201	0.998809	0.0267271	14.8375	2.19564e-05	0.0040833	precise
M169T491_POS	491.373	169.086	109.064	Met_pos_1963	493.247	169.086	109.065	1.87386	0.0270328	2.4921	4.57086e-06	0.0002718	precise
M415T243_POS	242.751	415.117	253.063	Met_pos_1535	242.193	415.117	253.064	0.557939	0.027912	4.39216	1.15868e-05	0.0011115	precise
M357T1004_POS	1004.42	357.3	69.0695	Met_pos_1108	1005.46	357.3	69.0699	1.03978	0.0281704	4.82757	1.00653e-05	0.00033344	precise
M455T552_NEG	552.169	455.192	247.133	Met_neg_1243	553.065	455.192	247.134	0.895556	0.0284031	5.12758	1.29289e-05	0.0012672	precise
M551T357_NEG	357.204	551.177	193.051	Met_neg_1721	362.274	551.177	193.051	5.0702	0.0284479	0.351721	1.56798e-05	6.79e-05	precise
M551T357_NEG	357.204	551.177	193.051	Met_neg_1848	356.218	551.177	193.051	0.985864	0.0284479	0.76612	1.56798e-05	0.0001479	precise
M572T565_POS	564.984	572.191	210.033	Met_pos_1396	565.271	572.191	210.034	0.287286	0.0285529	1.12744	1.63377e-05	0.0002368	precise
M919T998_NEG	998.262	919.415	116.928	Met_neg_2236	998.7	919.415	116.929	0.438317	0.0289073	3.81429	2.65778e-05	0.000446	precise
M509T686_NEG	686.332	509.252	341.236	Met_neg_2111	677.679	509.252	341.233	8.65332	0.0290173	6.79535	1.47771e-05	0.0023188	precise
M509T686_NEG	686.332	509.252	341.236	Met_neg_1430	686.597	509.252	341.233	0.264798	0.0290173	7.08841	1.47771e-05	0.0024188	precise
M360T230_NEG	229.622	360.071	134.048	Met_neg_1265	230.763	360.071	134.047	1.14053	0.0290457	3.41372	1.04585e-05	0.0004576	precise
M235T644_POS	643.853	235.169	217.157	Met_pos_1559	644.993	235.169	217.159	1.13965	0.0293577	7.61794	6.90403e-06	0.0016543	precise
M186T394_POS	393.687	186.222	130.159	Met_pos_1743	392.691	186.222	130.159	0.996186	0.0296463	3.58101	5.52079e-06	0.0004661	precise
M201T588_2_POS	588.286	201.048	58.9949	Met_pos_19	588.037	201.048	58.995	0.249105	0.0303898	0.534622	6.10981e-06	3.154e-05	precise
M174T334_POS	333.631	174.095	110.096	Met_pos_220	332.749	174.095	110.096	0.881966	0.0304802	3.36251	5.30645e-06	0.0003702	precise
M853T811_NEG	811.154	853.458	291.2	Met_neg_1852	811.819	853.458	291.197	0.665494	0.0307813	10.076	2.62705e-05	0.0029341	precise
M237T886_POS	886.1	237.221	69.0697	Met_pos_2009	886.007	237.221	69.0699	0.0925441	0.0310324	2.51644	7.36155e-06	0.00017381	precise
M312T904_POS	903.853	312.363	60.0808	Met_pos_2371	903.104	312.363	60.0807	0.748724	0.0311048	0.995827	9.71598e-06	5.983e-05	precise
M327T841_POS	840.855	327.253	81.0697	Met_pos_2238	839.324	327.253	81.0698	1.53133	0.0311112	0.952019	1.01812e-05	7.718e-05	precise
M672T772_POS	771.795	672.395	475.304	Met_pos_1040	772.832	672.395	475.305	1.03691	0.0312144	1.57583	2.09884e-05	0.000749	precise
M436T227_NEG	226.656	436.041	96.9607	Met_neg_1585	228.127	436.041	96.9601	1.47127	0.0312777	5.77608	1.36384e-05	0.00056005	precise
M527T836_POS	836.235	527.337	79.0542	Met_pos_2143	836.537	527.337	79.0542	0.302473	0.0316264	1.05953	1.66777e-05	8.376e-05	precise
M309T727_POS	727.498	309.206	113.06	Met_pos_131	727.359	309.206	113.06	0.139008	0.0317285	0.509466	9.81066e-06	5.76e-05	precise
M659T1065_POS	1064.66	659.452	275.198	Met_pos_1980	1066.24	659.452	275.201	1.57714	0.0319665	8.13916	2.10804e-05	0.0022399	precise
M895T1053_NEG	1052.65	895.416	116.928	Met_neg_313	1052.48	895.416	116.929	0.165569	0.032514	3.8066	2.91135e-05	0.0004451	precise
M545T980_POS	979.889	545.347	275.2	Met_pos_1636	980.342	545.347	275.2	0.452534	0.0326081	1.46003	1.77827e-05	0.0004018	precise
M582T656_POS	655.52	582.212	347.128	Met_pos_2412	655.669	582.212	347.13	0.148628	0.0338065	6.39529	1.96826e-05	0.00222	precise
M435T993_POS	993.315	435.289	109.065	Met_pos_1811	986.329	435.289	109.065	6.98616	0.0339364	2.01257	1.47721e-05	0.0002195	precise
M476T844_NEG	843.514	476.278	279.234	Met_neg_551	843.943	476.278	279.233	0.428929	0.0343882	3.97267	1.63784e-05	0.0011093	precise
M313T583_NEG	582.924	313.202	143.071	Met_neg_2425	585.213	313.202	143.071	2.28868	0.0350103	1.02257	1.09653e-05	0.0001463	precise
M362T229_POS	228.937	362.086	136.061	Met_pos_2071	227.298	362.086	136.062	1.63939	0.0351507	5.25644	1.27276e-05	0.0007152	precise
M430T116_POS	115.511	430.119	189.04	Met_pos_1342	115.334	430.119	189.039	0.177264	0.035293	3.29297	1.51802e-05	0.0006225	precise
M343T303_NEG	303.064	343.104	181.051	Met_neg_1128	303.384	343.104	181.051	0.319733	0.0358209	2.88041	1.22903e-05	0.0005215	precise
M597T231_POS	230.551	597.157	136.063	Met_pos_1907	230.262	597.157	136.062	0.288892	0.0362362	6.84689	2.16387e-05	0.0009316	precise
M195T909_POS	909.181	195.138	81.0699	Met_pos_1016	907.798	195.138	81.0699	1.38305	0.0363346	1.22993	7.09027e-06	9.971e-05	precise
M323T970_POS	970.292	323.222	291.193	Met_pos_248	970.162	323.222	291.195	0.130039	0.0364028	9.20001	1.17662e-05	0.002679	precise
M787T414_NEG	414.002	787.209	577.155	Met_neg_1237	414.436	787.209	577.157	0.433594	0.036422	3.54635	2.86717e-05	0.0020468	precise
M657T468_NEG	467.552	657.113	116.928	Met_neg_185	467.971	657.113	116.929	0.418855	0.0364866	3.00782	2.39758e-05	0.0003517	precise
M330T628_POS	627.694	330.156	81.0698	Met_pos_2274	626.867	330.156	81.0698	0.826638	0.0365131	0.281609	1.2055e-05	2.283e-05	precise
M434T330_POS	330.287	434.239	209.116	Met_pos_2099	328.954	434.239	209.117	1.33272	0.0365288	7.03098	1.58622e-05	0.0014703	precise
M531T512_NEG	511.662	531.245	277.145	Met_neg_562	512.586	531.245	277.145	0.9242	0.0365762	2.06859	1.94309e-05	0.0005733	precise
M377T758_NEG	758.438	377.195	331.189	Met_neg_869	758.514	377.195	331.188	0.0758169	0.0366309	1.45114	1.3817e-05	0.0004806	precise
M615T1044_POS	1044.09	615.441	81.07	Met_pos_2070	1055.29	615.441	81.0698	11.2019	0.0370476	3.4981	2.28007e-05	0.00028359	precise
M388T342_NEG	341.897	387.984	343.992	Met_neg_497	342.455	387.984	343.995	0.557751	0.0371032	8.97048	1.43955e-05	0.0030858	precise
M294T196_POS	196.048	294.145	120.08	Met_pos_1239	196.431	294.145	120.081	0.3828	0.0373071	4.20134	1.09737e-05	0.0005045	precise
M982T884_NEG	884.227	981.543	291.194	Met_neg_1423	885.8	981.543	291.196	1.57268	0.0377356	9.80918	3.70392e-05	0.0028564	precise
M368T970_POS	969.748	368.28	91.0545	Met_pos_1172	970.208	368.28	91.0542	0.460081	0.0381435	3.41291	1.40475e-05	0.00031076	precise
M319T505_NEG	505.274	319.094	143.038	Met_neg_714	505.723	319.094	143.038	0.448579	0.038209	3.88639	1.21923e-05	0.0005559	precise
M645T860_POS	859.902	645.399	275.198	Met_pos_2541	858.442	645.399	275.201	1.46018	0.0386967	9.17331	2.49748e-05	0.0025245	precise
M595T230_NEG	230.238	595.142	134.048	Met_neg_825	230.578	595.142	134.047	0.340381	0.0393654	3.90758	2.3428e-05	0.0005238	precise
M746T302_POS	301.731	746.236	85.0282	Met_pos_2419	300.89	746.236	85.0284	0.841319	0.0395564	2.53116	2.95184e-05	0.00021522	precise
M823T836_NEG	835.808	823.321	116.928	Met_neg_1038	836.271	823.321	116.929	0.462815	0.0396559	3.7339	3.26496e-05	0.0004366	precise
M543T948_POS	948.139	543.368	275.198	Met_pos_2531	949.258	543.368	275.201	1.11908	0.0407181	8.37716	2.21249e-05	0.0023054	precise
M291T848_NEG	848.238	291.196	165.127	Met_neg_1662	848.98	291.196	165.129	0.741643	0.0415709	7.30098	1.21053e-05	0.0012056	precise
M250T260_POS	259.984	250.147	204.142	Met_pos_1245	260.004	250.147	204.142	0.0195359	0.0415937	2.97587	1.04045e-05	0.0006075	precise
M754T343_NEG	343.083	754.22	285.059	Met_neg_1105	343.712	754.22	285.062	0.628602	0.042358	9.95785	3.19473e-05	0.0028386	precise
M563T1005_NEG	1005.41	563.344	281.25	Met_neg_1974	987.611	563.344	281.249	17.7991	0.0425598	4.13157	2.39758e-05	0.001162	precise
M257T902_POS	901.751	257.19	145.102	Met_pos_1210	902.046	257.19	145.101	0.294948	0.0432351	4.8125	1.11196e-05	0.0006983	precise
M195T231_POS	230.551	195.123	45.0336	Met_pos_241	231.859	195.123	45.0335	1.30814	0.0434875	2.28208	8.48539e-06	0.00010277	precise
M468T299_NEG	299.396	468.127	120.046	Met_neg_737	300.359	468.127	120.046	0.962668	0.0437038	0.304051	2.0459e-05	3.65e-05	precise
M317T761_POS	761.482	317.211	109.101	Met_pos_2553	758.729	317.211	109.101	2.75348	0.0440012	2.74149	1.39577e-05	0.0002991	precise
M317T761_POS	761.482	317.211	109.101	Met_pos_1203	761.802	317.211	109.101	0.31969	0.0440012	3.10813	1.39577e-05	0.0003391	precise
M317T761_POS	761.482	317.211	109.101	Met_pos_2397	768.096	317.211	109.101	6.61351	0.0440012	3.29144	1.39577e-05	0.0003591	precise
M275T672_POS	671.88	275.2	105.07	Met_pos_1528	666.655	275.2	105.07	5.22469	0.0448192	2.43552	1.23343e-05	0.0002559	precise
M275T672_POS	671.88	275.2	105.07	Met_pos_1122	684.369	275.2	105.07	12.4891	0.0448192	2.43552	1.23343e-05	0.0002559	precise
M357T416_NEG	416.189	357.119	294.988	Met_neg_2195	416.316	357.119	294.987	0.127266	0.045168	4.62665	1.61304e-05	0.0013648	precise
M323T842_POS	841.888	323.222	113.06	Met_pos_116	841.495	323.222	113.06	0.392765	0.0452298	0.796041	1.46192e-05	9e-05	precise
M242T647_POS	646.759	242.284	57.0698	Met_pos_1737	646.146	242.284	57.0698	0.612831	0.0461756	1.13755	1.11876e-05	6.492e-05	precise
M518T772_POS	772.293	518.332	233.191	Met_pos_1897	772.177	518.332	233.19	0.11631	0.0465217	3.93285	2.41137e-05	0.0009171	precise
M985T389_NEG	388.539	984.671	921.683	Met_neg_34	389.175	984.671	921.675	0.635873	0.0467315	8.2272	4.60151e-05	0.0075828	precise
M475T301_NEG	300.632	475.146	267.087	Met_neg_1055	301.128	475.146	267.087	0.496211	0.0467693	0.109702	2.22222e-05	2.93e-05	precise
M314T686_POS	685.946	314.124	114.038	Met_pos_1121	685.332	314.124	114.037	0.61438	0.0469434	4.253	1.47461e-05	0.000485	precise
M742T416_POS	415.779	742.219	275.056	Met_pos_1201	416.234	742.219	275.055	0.454526	0.0475093	4.34204	3.52623e-05	0.0011943	precise
M315T319_NEG	318.986	315.072	109.03	Met_neg_1381	320.215	315.072	109.03	1.229	0.0476331	5.7755	1.50079e-05	0.0006297	precise
M315T319_NEG	318.986	315.072	109.03	Met_neg_2408	317.717	315.072	109.03	1.26858	0.0476331	6.05065	1.50079e-05	0.0006597	precise
M723T760_NEG	760.229	723.36	291.199	Met_neg_364	760.893	723.36	291.197	0.663983	0.0478799	9.84524	3.46344e-05	0.0028669	precise
M120T138_POS	137.847	120.081	103.054	Met_pos_250	135.021	120.081	103.054	2.82612	0.0484111	1.1295	5.81324e-06	0.0001164	precise
M120T138_POS	137.847	120.081	103.054	Met_pos_243	139.803	120.081	103.054	1.95561	0.0484111	1.1295	5.81324e-06	0.0001164	precise
M923T981_NEG	981.003	923.41	116.928	Met_neg_201	984.124	923.41	116.929	3.12102	0.0486297	3.79462	4.49052e-05	0.0004437	precise
M923T981_NEG	981.003	923.41	116.928	Met_neg_552	979.88	923.41	116.929	1.12261	0.0486297	3.88015	4.49052e-05	0.0004537	precise
M255T734_POS	734.177	255.065	153.018	Met_pos_235	733.685	255.065	153.018	0.491865	0.0505945	1.21227	1.29049e-05	0.0001855	precise
M193T424_POS	424.154	193.05	133.028	Met_pos_2495	423.094	193.05	133.028	1.06016	0.0506406	1.88907	9.77615e-06	0.0002513	precise
M179T462_NEG	461.589	179.071	149.025	Met_neg_1431	461.757	179.071	149.024	0.168194	0.0512802	6.70696	9.18282e-06	0.0009995	precise
M412T910_POS	910.249	412.215	394.205	Met_pos_2170	910.673	412.215	394.204	0.423711	0.0516577	2.49464	2.12941e-05	0.0009834	precise
M777T1028_POS	1027.95	777.478	597.408	Met_pos_1054	1017.52	777.478	597.414	10.4264	0.0516743	10.9412	4.01756e-05	0.0065364	precise
M275T530_POS	529.962	275.055	242.023	Met_pos_1670	514.753	275.055	242.021	15.2091	0.052238	7.93485	1.43683e-05	0.0019204	precise
M275T530_POS	529.962	275.055	242.023	Met_pos_1655	546.201	275.055	242.021	16.239	0.052238	8.51332	1.43683e-05	0.0020604	precise
M275T530_POS	529.962	275.055	242.023	Met_pos_266	529.908	275.055	242.021	0.0536554	0.052238	8.55463	1.43683e-05	0.0020704	precise
M391T530_POS	529.962	391.066	275.056	Met_pos_1132	529.6	391.066	275.055	0.361574	0.0523563	4.3275	2.04748e-05	0.0011903	precise
M295T383_POS	382.854	295.13	136.061	Met_pos_2214	382.363	295.13	136.062	0.491147	0.0525567	3.88794	1.55111e-05	0.000529	precise
M257T1019_POS	1019.23	257.19	145.102	Met_pos_2450	1017.93	257.19	145.101	1.3024	0.0526781	5.33352	1.35483e-05	0.0007739	precise
M514T1008_POS	1007.89	514.353	496.342	Met_pos_1301	1007.79	514.353	496.342	0.0964481	0.0533497	0.955189	2.74406e-05	0.0004741	precise
M281T500_NEG	499.749	280.94	116.928	Met_neg_639	499.841	280.94	116.929	0.0922775	0.0534929	4.95773	1.50283e-05	0.0005797	precise
M223T344_NEG	344.194	223.061	149.025	Met_neg_381	346.016	223.061	149.024	1.82213	0.0537009	7.22499	1.19786e-05	0.0010767	precise
M677T880_POS	879.708	677.389	321.206	Met_pos_1402	879.348	677.389	321.206	0.359915	0.0541213	0.587784	3.66612e-05	0.0001888	precise
M798T824_NEG	823.783	797.505	309.209	Met_neg_866	824.298	797.505	309.207	0.51548	0.0558134	6.16092	4.45115e-05	0.001905	precise
M122T263_NEG	262.616	122.025	78.0354	Met_neg_1391	263.679	122.025	78.035	1.06314	0.0559866	4.82322	6.83176e-06	0.00037638	precise
M122T263_NEG	262.616	122.025	78.0354	Met_neg_2031	261.045	122.025	78.0349	1.57111	0.0559866	5.97655	6.83176e-06	0.00046638	precise
M527T720_NEG	720.146	527.286	291.2	Met_neg_1935	720.432	527.286	291.197	0.286378	0.0560272	9.70993	2.95424e-05	0.0028275	precise
M513T691_POS	691.353	513.306	351.256	Met_pos_2007	692.868	513.306	351.253	1.51529	0.0561053	8.50385	2.87991e-05	0.002987	precise
M300T329_NEG	328.798	300.109	138.057	Met_neg_584	329.302	300.109	138.056	0.504238	0.056688	6.57776	1.70126e-05	0.0009081	precise
M673T938_NEG	938.492	673.215	526.146	Met_neg_723	938.846	673.215	526.15	0.353851	0.0568549	6.76101	3.82756e-05	0.0035573	precise
M479T713_NEG	713.446	479.205	267.198	Met_neg_2112	713.345	479.205	267.197	0.100606	0.0568919	3.21112	2.72629e-05	0.000858	precise
M344T668_POS	668.202	344.171	81.0699	Met_pos_1248	667.783	344.171	81.0698	0.418851	0.0570759	1.97435	1.96439e-05	0.00016006	precise
M342T229_POS	229.431	342.116	180.062	Met_pos_1192	230.148	342.116	180.063	0.716797	0.0571099	4.33181	1.95382e-05	0.00078	precise
M195T949_POS	948.754	195.138	81.0697	Met_pos_1418	949.425	195.138	81.0698	0.671454	0.0576195	0.62477	1.12437e-05	5.065e-05	precise
M293T957_NEG	956.822	293.212	185.119	Met_neg_1569	958.019	293.212	185.118	1.19718	0.0590872	2.8155	1.73251e-05	0.0005212	precise
M293T970_NEG	970.41	293.212	185.119	Met_neg_1555	969.331	293.212	185.118	1.07947	0.0590872	3.84187	1.73251e-05	0.0007112	precise
M925T363_NEG	362.712	925.335	555.229	Met_neg_2357	362.513	925.335	555.224	0.199256	0.060066	8.78673	5.55812e-05	0.0048786	precise
M370T387_POS	386.973	370.244	163.133	Met_pos_2577	386.629	370.244	163.133	0.344317	0.0604529	0.411321	2.23823e-05	6.71e-05	precise
M252T267_POS	267.011	252.073	162.078	Met_pos_1473	266.538	252.073	162.077	0.473389	0.0605333	1.31604	1.52588e-05	0.0002133	precise
M547T515_NEG	515.214	547.313	501.304	Met_neg_415	516.538	547.313	501.307	1.32446	0.0608107	6.5014	3.32825e-05	0.0032592	precise
M220T240_POS	239.718	220.118	90.0552	Met_pos_1228	237.985	220.118	90.0549	1.73348	0.0610721	3.45811	1.34431e-05	0.00031142	precise
M595T491_NEG	490.666	595.297	313.203	Met_neg_571	500.119	595.297	313.202	9.4532	0.0613649	1.61908	3.65304e-05	0.0005071	precise
M595T491_NEG	490.666	595.297	313.203	Met_neg_685	485.79	595.297	313.202	4.87635	0.0613649	1.90644	3.65304e-05	0.0005971	precise
M595T491_NEG	490.666	595.297	313.203	Met_neg_1920	492.179	595.297	313.202	1.51307	0.0613649	2.00222	3.65304e-05	0.0006271	precise
M503T280_POS	279.89	503.214	136.076	Met_pos_1892	279.37	503.214	136.076	0.520001	0.0615057	4.52836	3.09506e-05	0.0006162	precise
M987T895_POS	895.089	986.57	613.41	Met_pos_2102	892.863	986.569	613.41	2.22569	0.0618661	0.736539	6.10352e-05	0.0004518	precise
M531T788_NEG	788.394	531.281	249.188	Met_neg_1691	788.211	531.281	249.186	0.182854	0.061891	7.8303	3.28815e-05	0.0019512	precise
M531T772_NEG	772.433	531.281	249.188	Met_neg_1653	773.019	531.281	249.186	0.585711	0.061891	7.87043	3.28815e-05	0.0019612	precise
M284T969_NEG	968.654	284.223	74.0247	Met_neg_784	968.88	284.223	74.0248	0.225972	0.0619637	1.17109	1.76115e-05	8.669e-05	precise
M757T334_POS	333.631	757.218	303.051	Met_pos_1173	332.46	757.218	303.05	1.17059	0.0620105	2.72727	4.69555e-05	0.0008265	precise
M484T868_POS	868.467	484.255	420.253	Met_pos_1961	869.127	484.255	420.257	0.660481	0.0630196	8.63115	3.05176e-05	0.0036273	precise
M723T833_NEG	832.829	723.381	397.132	Met_neg_1843	852.669	723.38	397.135	19.8401	0.0637013	7.85979	4.60803e-05	0.0031214	precise
M827T592_NEG	591.851	827.479	327.216	Met_neg_1897	592.175	827.479	327.218	0.323769	0.0639196	4.21891	5.28922e-05	0.0013805	precise
M476T1009_NEG	1009.02	476.119	403.089	Met_neg_147	1009.87	476.119	403.09	0.847499	0.0640965	2.63564	3.05176e-05	0.0010624	precise
M237T198_POS	198.485	237.123	120.08	Met_pos_1680	198.714	237.123	120.081	0.22941	0.064165	3.06544	1.5215e-05	0.0003681	precise
M343T1063_POS	1062.87	343.227	95.0489	Met_pos_1925	1062.33	343.227	95.0491	0.538164	0.0646871	2.31996	2.22023e-05	0.00022051	precise
M696T600_POS	599.709	695.579	650.525	Met_pos_1739	599.597	695.579	650.521	0.112228	0.0649866	6.14984	4.52033e-05	0.0040006	precise
M469T1020_NEG	1019.82	469.26	175.04	Met_neg_650	1020.28	469.26	175.04	0.46037	0.0650335	2.34403	3.05176e-05	0.0004103	precise
M181T500_NEG	499.749	181.014	93.0349	Met_neg_1730	499.818	181.014	93.0346	0.068817	0.0654703	3.35295	1.18511e-05	0.00031194	precise
M398T338_POS	338.101	398.184	203.109	Met_pos_1860	338.116	398.184	203.11	0.0152983	0.0656499	2.79848	2.61408e-05	0.0005684	precise
M821T929_POS	929.462	820.52	613.411	Met_pos_260	929.086	820.52	613.409	0.375927	0.0656722	3.06859	5.38853e-05	0.0018823	precise
M581T338_NEG	337.771	581.187	193.051	Met_neg_1175	348.983	581.188	193.051	11.2122	0.0657281	1.11629	3.82004e-05	0.0002155	precise
M223T462_NEG	462.164	223.061	149.023	Met_neg_1619	468.567	223.061	149.024	6.40316	0.0658955	6.95524	1.46987e-05	0.0010365	precise
M312T895_POS	895.089	312.196	130.065	Met_pos_2193	894.783	312.196	130.065	0.305736	0.0668181	0.47976	2.08603e-05	6.24e-05	precise
M114T280_POS	279.89	114.091	79.0542	Met_pos_193	279.41	114.091	79.0542	0.479567	0.0668709	0.710399	7.62939e-06	5.616e-05	precise
M453T296_NEG	295.736	453.106	112.989	Met_neg_212	290.336	453.106	112.988	5.39957	0.067352	5.09965	3.05176e-05	0.0005762	precise
M721T1015_NEG	1014.99	721.453	291.199	Met_neg_1868	1016.13	721.453	291.197	1.14403	0.0673995	7.48876	4.86256e-05	0.0021807	precise
M113T419_POS	418.963	113.06	71.9901	Met_pos_2067	417.741	113.06	71.9902	1.22205	0.0674811	1.40616	7.62939e-06	0.00010123	precise
M282T717_POS	716.671	282.279	60.0445	Met_pos_1884	715.437	282.279	60.0443	1.2338	0.067555	2.35892	1.90694e-05	0.00014164	precise
M267T920_POS	920.202	267.196	81.0698	Met_pos_1872	920.937	267.196	81.0698	0.73463	0.0678094	0.365241	1.81184e-05	2.961e-05	precise
M393T703_POS	703.303	393.167	281.175	Met_pos_2257	702.368	393.167	281.175	0.934688	0.0679046	0.487597	2.66979e-05	0.0001371	precise
M457T1013_POS	1012.99	457.28	295.17	Met_pos_1279	1013.48	457.28	295.172	0.486751	0.0683962	6.96135	3.12762e-05	0.0020548	precise
M703T980_POS	980.482	703.28	581.282	Met_pos_2482	962.116	703.28	581.276	18.3659	0.0684374	10.2509	4.81306e-05	0.0059586	precise
M608T637_NEG	637.263	608.293	96.9606	Met_neg_492	639.662	608.293	96.9602	2.39932	0.0689161	4.18027	4.19212e-05	0.00040532	precise
M289T898_POS	898.478	289.216	105.07	Met_pos_1453	887.689	289.216	105.07	10.7888	0.0689987	2.11383	1.99555e-05	0.0002221	precise
M417T475_NEG	474.803	417.177	209.119	Met_neg_1923	475.684	417.177	209.118	0.881003	0.0693003	1.97448	2.89105e-05	0.0004129	precise
M219T743_POS	742.834	219.174	163.111	Met_pos_2052	741.856	219.174	163.112	0.978434	0.0696194	6.81925	1.52588e-05	0.0011123	precise
M341T781_POS	780.956	341.211	145.102	Met_pos_2183	781	341.211	145.101	0.0437792	0.0698494	3.0751	2.38334e-05	0.0004462	precise
M871T924_NEG	924.239	871.425	291.199	Met_neg_1936	924.569	871.425	291.197	0.330221	0.0700406	7.52	6.10352e-05	0.0021898	precise
M636T740_NEG	739.988	636.133	96.9607	Met_neg_2452	740.171	636.133	96.9602	0.182517	0.0700989	5.19956	4.45922e-05	0.00050415	precise
M141T249_POS	249.372	141.055	57.0335	Met_pos_1936	249.9	141.055	57.0335	0.527918	0.0704852	1.372	9.94227e-06	7.825e-05	precise
M863T903_NEG	903.345	863.479	289.182	Met_neg_2101	904.273	863.479	289.181	0.928415	0.0706851	3.47568	6.10352e-05	0.0010051	precise
M535T809_NEG	809.429	535.231	152.997	Met_neg_749	809.339	535.231	152.996	0.0904733	0.071003	6.5139	3.8003e-05	0.0009966	precise
M677T898_POS	897.878	677.39	515.336	Met_pos_2306	896.745	677.39	515.336	1.13343	0.0713969	0.838482	4.83636e-05	0.0004321	precise
M853T786_NEG	786.05	853.458	263.165	Met_neg_1857	786.359	853.458	263.165	0.309009	0.0715151	2.94758	6.10352e-05	0.0007757	precise
M329T269_NEG	268.753	329.088	167.036	Met_neg_1488	269.324	329.088	167.035	0.571454	0.0722234	6.96201	2.37678e-05	0.0011629	precise
M211T460_NEG	459.594	211.025	152.011	Met_neg_112	460.349	211.025	152.012	0.755322	0.072308	1.96564	1.52588e-05	0.0002988	precise
M211T460_NEG	459.594	211.025	152.011	Met_neg_645	464.669	211.025	152.012	5.07521	0.072308	1.96564	1.52588e-05	0.0002988	precise
M843T970_POS	970.292	843.486	551.285	Met_pos_1178	949.457	843.486	551.282	20.8346	0.0723606	4.59528	6.10352e-05	0.0025333	precise
M842T348_NEG	347.91	842.132	796.13	Met_neg_302	348.257	842.132	796.127	0.34708	0.072477	3.53549	6.10352e-05	0.0028147	precise
M839T969_NEG	968.654	839.48	307.189	Met_neg_1782	969.355	839.48	307.192	0.700619	0.0727059	10.0253	6.10352e-05	0.0030797	precise
M833T851_POS	850.787	833.466	523.251	Met_pos_1138	850.591	833.466	523.251	0.195701	0.0732305	0.734638	6.10352e-05	0.0003844	precise
M833T865_POS	864.554	833.466	523.251	Met_pos_1012	863.663	833.466	523.252	0.891045	0.0732305	1.90042	6.10352e-05	0.0009944	precise
M104T348_POS	347.624	104.053	76.0214	Met_pos_2606	346.824	104.053	76.0215	0.799951	0.0733224	1.81922	7.62939e-06	0.0001383	precise
M984T1019_NEG	1018.59	983.521	307.189	Met_neg_2474	1019.25	983.521	307.192	0.662786	0.0734089	9.55658	7.21993e-05	0.0029357	precise
M769T813_NEG	812.965	769.401	223.133	Met_neg_949	806.402	769.401	223.134	6.56339	0.0734366	3.85329	5.65022e-05	0.0008598	precise
M769T813_NEG	812.965	769.401	223.133	Met_neg_1078	814.48	769.401	223.134	1.51549	0.0734366	4.12218	5.65022e-05	0.0009198	precise
M769T813_NEG	812.965	769.401	223.133	Met_neg_335	821.128	769.401	223.134	8.16265	0.0734366	4.12218	5.65022e-05	0.0009198	precise
M415T1002_NEG	1002.42	415.231	337.217	Met_neg_946	1002.94	415.231	337.217	0.521498	0.0734954	2.47704	3.05176e-05	0.0008353	precise
M655T867_POS	867.271	655.39	313.27	Met_pos_135	867.314	655.39	313.274	0.0433429	0.0735789	10.5863	4.82229e-05	0.0033164	precise
M651T855_NEG	854.778	651.275	215.027	Met_neg_1157	855.354	651.275	215.029	0.576215	0.0736937	5.21326	4.79948e-05	0.001121	precise
M414T734_NEG	733.982	413.892	160.842	Met_neg_507	734.431	413.892	160.842	0.449242	0.0737331	2.3893	3.05176e-05	0.0003843	precise
M825T1079_POS	1079.26	824.552	307.229	Met_pos_1028	1094.6	824.552	307.226	15.3397	0.0740222	7.38445	6.10352e-05	0.0022687	precise
M329T307_POS	307.098	329.15	136.076	Met_pos_2381	306.621	329.15	136.076	0.476805	0.0742355	4.9252	2.44346e-05	0.0006702	precise
M410T1005_NEG	1004.8	410.028	160.842	Met_neg_2052	1005.3	410.028	160.842	0.499149	0.0744281	2.07595	3.05176e-05	0.0003339	precise
M501T280_NEG	280.426	501.199	457.171	Met_neg_177	280.626	501.199	457.173	0.200309	0.0744786	4.05208	3.73286e-05	0.0018525	precise
M304T408_NEG	408.091	304.083	116.051	Met_neg_1636	409.053	304.083	116.051	0.96178	0.0746489	3.84401	2.26994e-05	0.0004461	precise
M338T349_NEG	348.961	338.088	176.035	Met_neg_2128	349.832	338.088	176.035	0.870501	0.0748004	4.49569	2.52891e-05	0.0007914	precise
M198T654_POS	654.499	198.185	55.054	Met_pos_1223	653.899	198.185	55.0542	0.599957	0.0753392	3.47512	1.49311e-05	0.00019132	precise
M341T334_NEG	333.588	341.085	95.935	Met_neg_2353	336.041	341.085	95.9346	2.45338	0.0755566	4.33681	2.57712e-05	0.00041605	precise
M341T334_NEG	333.588	341.085	95.935	Met_neg_1953	331.886	341.085	95.9346	1.70194	0.0755566	4.64952	2.57712e-05	0.00044605	precise
M850T1022_NEG	1021.59	849.5	291.194	Met_neg_1713	1022.31	849.5	291.197	0.722232	0.0756247	9.96715	6.42432e-05	0.0029024	precise
M353T671_NEG	670.623	353.161	237.149	Met_neg_1727	671.156	353.16	237.15	0.533099	0.0759621	4.61396	2.68268e-05	0.0010942	precise
M369T968_POS	967.532	369.243	119.085	Met_pos_2307	968.162	369.242	119.085	0.630142	0.0760362	5.53553	2.80758e-05	0.0006592	precise
M998T845_NEG	844.737	998.496	309.209	Met_neg_1506	845.625	998.496	309.208	0.887837	0.0767032	1.98539	7.65879e-05	0.0006139	precise
M305T468_NEG	468.164	305.07	96.9606	Met_neg_1526	468.512	305.07	96.9601	0.348268	0.0767291	5.05115	2.34078e-05	0.00048976	precise
M795T754_NEG	754.244	795.342	227.106	Met_neg_1051	755.087	795.342	227.108	0.842669	0.0767408	6.0971	6.10352e-05	0.0013847	precise
M307T297_POS	296.966	307.078	243.079	Met_pos_2499	296.879	307.078	243.08	0.0871896	0.0767621	2.56788	2.3572e-05	0.0006242	precise
M305T517_POS	516.728	305.248	81.0699	Met_pos_2477	515.715	305.248	81.0698	1.01289	0.076897	1.48317	2.34726e-05	0.00012024	precise
M721T803_NEG	802.858	721.365	397.132	Met_neg_1665	803.536	721.365	397.135	0.678073	0.076908	8.18059	5.54787e-05	0.0032488	precise
M598T437_POS	436.955	598.25	205.087	Met_pos_1286	436.721	598.25	205.086	0.233613	0.0769447	5.45674	4.60321e-05	0.0011191	precise
M725T894_NEG	893.764	725.396	397.132	Met_neg_1477	894.95	725.396	397.135	1.18585	0.0770178	6.42149	5.58684e-05	0.0025502	precise
M217T643_POS	642.651	217.159	121.101	Met_pos_2015	641.123	217.159	121.101	1.52849	0.0773281	1.90832	1.67925e-05	0.0002311	precise
M195T780_POS	779.729	195.138	81.0699	Met_pos_1815	778.119	195.138	81.0698	1.61034	0.0781949	1.42186	1.52588e-05	0.00011527	precise
M510T552_POS	551.983	510.197	331.119	Met_pos_2435	551.883	510.197	331.117	0.0996177	0.0783164	4.42864	3.99568e-05	0.0014664	precise
M487T772_POS	772.293	487.29	93.0701	Met_pos_14	772.203	487.29	93.0698	0.0904169	0.0783242	2.5742	3.81666e-05	0.00023958	precise
M249T780_POS	779.729	249.185	93.0702	Met_pos_1370	780.511	249.185	93.0698	0.782028	0.0786526	4.28334	1.9599e-05	0.00039865	precise
M577T636_NEG	636.027	577.287	295.189	Met_neg_254	629.86	577.287	295.191	6.16675	0.0787902	8.37829	4.54845e-05	0.0024732	precise
M725T685_NEG	685.089	725.375	225.111	Met_neg_2385	685.626	725.375	225.113	0.537111	0.0794943	8.90352	5.76632e-05	0.0020043	precise
M383T497_POS	496.93	383.243	114.092	Met_pos_1742	496.306	383.243	114.091	0.624375	0.0796298	2.5427	3.05176e-05	0.0002901	precise
M471T946_NEG	945.559	471.173	453.161	Met_neg_2003	946.469	471.173	453.162	0.909717	0.079912	2.69418	3.76524e-05	0.0012209	precise
M237T568_NEG	568.013	237.077	207.029	Met_neg_864	567.66	237.077	207.03	0.353039	0.0800287	3.86756	1.8973e-05	0.0008007	precise
M439T231_POS	230.551	439.219	147.043	Met_pos_1850	230.291	439.219	147.044	0.259517	0.0803331	6.07573	3.52838e-05	0.0008934	precise
M716T538_POS	537.593	716.234	318.092	Met_pos_2090	537.279	716.234	318.091	0.313585	0.0803648	2.05853	5.756e-05	0.0006548	precise
M377T420_NEG	419.706	377.081	215.027	Met_neg_93	420.317	377.081	215.029	0.611133	0.080931	5.15001	3.05176e-05	0.0011074	precise
M376T694_POS	694.423	376.212	135.081	Met_pos_2131	693.925	376.212	135.08	0.497612	0.081118	5.21911	3.05176e-05	0.000705	precise
M349T1005_NEG	1004.8	349.111	116.928	Met_neg_2033	1005.26	349.111	116.929	0.459896	0.082216	4.59169	2.87025e-05	0.0005369	precise
M301T846_POS	846.266	301.216	173.133	Met_pos_1476	846.116	301.216	173.132	0.150022	0.0824962	2.65693	2.48492e-05	0.00046	precise
M311T851_NEG	851.218	311.223	195.138	Met_neg_1590	852.103	311.223	195.139	0.885022	0.0826737	6.2458	2.57299e-05	0.0012188	precise
M369T433_POS	433.038	369.111	114.091	Met_pos_1217	433.132	369.111	114.091	0.0935892	0.0826785	1.11928	3.05176e-05	0.0001277	precise
M253T528_POS	527.759	253.143	91.0545	Met_pos_2502	511.483	253.143	91.0542	16.2764	0.0829596	3.76512	2.10007e-05	0.00034283	precise
M305T371_NEG	371.186	305.114	138.055	Met_neg_980	371.06	305.115	138.056	0.126285	0.083727	6.10622	2.55463e-05	0.000843	precise
M256T847_NEG	847.125	256.192	74.0248	Met_neg_2322	847.837	256.192	74.0248	0.71163	0.0841692	0.0620063	2.15635e-05	4.59e-06	precise
M723T416_NEG	415.639	723.177	427.106	Met_neg_1847	416.227	723.177	427.103	0.588103	0.0843986	5.65086	6.10352e-05	0.0024135	precise
M514T348_NEG	348.388	514.165	434.207	Met_neg_1142	353.88	514.165	434.209	5.49212	0.0844287	3.57179	4.34103e-05	0.0015509	precise
M259T994_POS	993.923	259.206	105.07	Met_pos_149	993.673	259.206	105.07	0.250215	0.0845016	3.17503	2.19033e-05	0.0003336	precise
M360T370_POS	369.608	360.129	149.024	Met_pos_1657	369.302	360.129	149.023	0.305716	0.0847406	3.01429	3.05176e-05	0.0004492	precise
M827T912_NEG	912.365	827.435	291.194	Met_neg_2335	888.036	827.435	291.197	24.329	0.0849262	10.1371	7.02709e-05	0.0029519	precise
M717T415_NEG	415.064	717.276	165.056	Met_neg_2203	416.836	717.276	165.056	1.77157	0.085093	2.01205	6.10352e-05	0.0003321	precise
M675T1015_NEG	1014.99	675.412	291.194	Met_neg_424	1015.36	675.412	291.196	0.374778	0.0853169	9.09318	5.7624e-05	0.0026479	precise
M355T671_POS	671.345	355.175	203.144	Met_pos_2262	670.838	355.175	203.143	0.507319	0.0859227	6.40091	3.05176e-05	0.0013003	precise
M791T858_NEG	858.209	791.422	263.165	Met_neg_2284	858.282	791.422	263.165	0.0733431	0.0864874	2.51211	6.8448e-05	0.0006611	precise
M565T510_POS	509.905	565.239	130.065	Met_pos_2433	507.682	565.239	130.065	2.22343	0.0870331	0.0438242	4.91945e-05	5.7e-06	precise
M565T510_POS	509.905	565.239	130.065	Met_pos_2358	511.826	565.239	130.065	1.92108	0.0870331	0.0438242	4.91945e-05	5.7e-06	precise
M427T742_2_NEG	741.71	427.234	162.839	Met_neg_586	742.272	427.234	162.839	0.5618	0.0872435	3.56486	3.72734e-05	0.0005805	precise
M837T913_NEG	912.983	837.463	309.208	Met_neg_1694	903.321	837.463	309.207	9.66193	0.0874214	3.16616	7.32122e-05	0.000979	precise
M695T462_NEG	462.164	695.146	133.014	Met_neg_1297	462.369	695.146	133.014	0.204769	0.0878019	1.81334	6.10352e-05	0.0002412	precise
M695T462_NEG	462.164	695.146	133.014	Met_neg_2279	463.876	695.146	133.014	1.71238	0.0878019	0.911181	6.10352e-05	0.0001212	precise
M656T449_NEG	448.986	656.126	175.024	Met_neg_225	448.833	656.126	175.025	0.152789	0.0878511	4.30853	5.76414e-05	0.0007541	precise
M529T655_POS	655.066	529.301	349.233	Met_pos_129	655.86	529.301	349.237	0.793662	0.0879394	11.225	4.65464e-05	0.0039202	precise
M533T824_NEG	823.783	533.296	251.202	Met_neg_1587	824.177	533.296	251.202	0.39422	0.0879495	2.33677	4.69032e-05	0.000587	precise
M533T824_NEG	823.783	533.296	251.202	Met_neg_1343	840.171	533.296	251.202	16.3877	0.0879495	2.33677	4.69032e-05	0.000587	precise
M693T1032_POS	1032.23	693.421	513.361	Met_pos_202	1031.65	693.421	513.357	0.581713	0.0880204	7.92002	6.10352e-05	0.0040658	precise
M687T717_NEG	717.154	687.36	291.2	Met_neg_1205	717.706	687.36	291.197	0.551864	0.0887965	9.92972	6.10352e-05	0.0028915	precise
M687T943_POS	942.995	687.303	655.272	Met_pos_1763	942.781	687.302	655.276	0.214132	0.0888039	6.39898	6.10352e-05	0.0041931	precise
M162T371_POS	371.416	162.055	118.065	Met_pos_1158	370.975	162.055	118.065	0.440624	0.0889368	0.901198	1.44126e-05	0.0001064	precise
M329T438_NEG	438.156	329.114	161.048	Met_neg_157	438.947	329.114	161.048	0.791039	0.089502	4.00811	2.94564e-05	0.0006455	precise
M365T596_POS	595.645	365.232	273.187	Met_pos_2168	594.362	365.232	273.185	1.28257	0.0898371	7.55386	3.28114e-05	0.0020636	precise
M367T642_NEG	641.547	367.153	199.134	Met_neg_454	642.032	367.153	199.134	0.484717	0.0903121	1.59792	3.31583e-05	0.0003182	precise
M673T871_NEG	871.245	673.38	159.103	Met_neg_78	871.729	673.38	159.103	0.483827	0.0906399	0.942159	6.10352e-05	0.0001499	precise
M336T88_NEG	88.388	336.06	110.036	Met_neg_209	88.6597	336.06	110.036	0.271747	0.0908098	0.846995	3.05176e-05	9.32e-05	precise
M566T909_NEG	908.805	566.346	281.25	Met_neg_903	909.802	566.346	281.249	0.997432	0.090949	4.58278	5.15086e-05	0.0012889	precise
M335T1079_POS	1079.26	335.258	303.234	Met_pos_1179	1078.33	335.258	303.232	0.925211	0.0910271	6.63585	3.05176e-05	0.0020122	precise
M475T732_NEG	732.192	475.211	289.182	Met_neg_1212	732.461	475.211	289.181	0.269283	0.0915315	3.83013	4.34968e-05	0.0011076	precise
M339T862_POS	862.118	339.217	81.0697	Met_pos_1520	861.378	339.217	81.0698	0.739975	0.0915396	0.652648	3.10518e-05	5.291e-05	precise
M636T700_NEG	699.667	636.133	95.952	Met_neg_1405	700.234	636.133	95.9523	0.567299	0.091754	2.89623	5.83677e-05	0.0002779	precise
M281T253_POS	252.904	281.113	120.08	Met_pos_1654	252.531	281.113	120.081	0.373305	0.0918416	3.99481	2.58179e-05	0.0004797	precise
M219T237_POS	236.831	219.05	159.03	Met_pos_225	237.644	219.05	159.029	0.812607	0.0921593	6.5309	2.01875e-05	0.0010386	precise
M329T665_NEG	664.637	329.234	199.135	Met_neg_569	664.426	329.234	199.134	0.210632	0.0926928	2.6324	3.05176e-05	0.0005242	precise
M548T213_NEG	212.991	548.104	111.02	Met_neg_2089	214.41	548.104	111.02	1.41903	0.0927584	3.81193	5.08412e-05	0.0004232	precise
M548T213_NEG	212.991	548.104	111.02	Met_neg_663	210.557	548.104	111.02	2.434	0.0927584	4.44244	5.08412e-05	0.0004932	precise
M657T1041_POS	1040.72	657.436	291.193	Met_pos_1260	1041.41	657.436	291.195	0.686288	0.0928381	9.27453	6.10352e-05	0.0027007	precise
M654T532_NEG	532.113	654.168	494.015	Met_neg_2147	531.956	654.167	494.019	0.15729	0.093302	7.35498	6.10352e-05	0.0036335	precise
M411T742_NEG	741.71	411.096	321.1	Met_neg_303	742.21	411.096	321.101	0.500088	0.0934514	2.00684	3.84175e-05	0.0006444	precise
M671T344_NEG	344.194	671.183	285.059	Met_neg_2045	344.886	671.183	285.062	0.691636	0.0935943	8.44554	6.28189e-05	0.0024075	precise
M419T480_NEG	480.198	419.135	150.033	Met_neg_1018	492.461	419.135	150.032	12.2627	0.0942853	4.68099	3.95183e-05	0.0007023	precise
M861T1030_POS	1030.17	861.497	537.263	Met_pos_1813	1019.73	861.497	537.267	10.4361	0.0942862	6.7445	8.12272e-05	0.0036236	precise
M323T703_NEG	703.349	323.187	209.119	Met_neg_962	692.232	323.187	209.118	11.1166	0.0944271	1.00469	3.05176e-05	0.0002101	precise
M323T703_NEG	703.349	323.187	209.119	Met_neg_430	704.803	323.187	209.118	1.45414	0.0944271	1.33943	3.05176e-05	0.0002801	precise
M344T1033_POS	1033.32	344.316	106.086	Met_pos_2447	1033.08	344.316	106.086	0.239608	0.0946785	2.7817	3.25993e-05	0.0002951	precise
M553T628_NEG	627.532	553.242	152.997	Met_neg_853	627.855	553.242	152.996	0.32346	0.0946794	5.95441	5.23806e-05	0.000911	precise
M644T1075_POS	1074.83	644.452	613.409	Met_pos_1572	1081.05	644.452	613.409	6.21852	0.0947086	0.800444	6.10352e-05	0.000491	precise
M322T562_NEG	561.99	321.938	64.9526	Met_neg_2264	562.803	321.938	64.9526	0.813295	0.0947934	1.3456	3.05176e-05	8.74e-05	precise
M321T97_NEG	96.6141	320.817	103.92	Met_neg_2439	98.6275	320.817	103.92	2.0134	0.0951244	2.4769	3.05176e-05	0.0002574	precise
M195T589_POS	589.453	195.138	81.0699	Met_pos_1805	590.465	195.138	81.0698	1.01154	0.0952007	1.03528	1.85773e-05	8.393e-05	precise
M422T408_NEG	408.091	422.018	116.928	Met_neg_1743	409.114	422.018	116.929	1.02294	0.095259	4.04093	4.0201e-05	0.0004725	precise
M433T727_POS	726.882	433.15	403.101	Met_pos_1780	726.554	433.149	403.103	0.327857	0.0952757	3.49018	4.12686e-05	0.0014069	precise
M639T1043_NEG	1043.15	639.282	579.258	Met_neg_385	1043.68	639.282	579.261	0.525551	0.0954745	6.05323	6.10352e-05	0.0035064	precise
M639T1044_POS	1043.53	639.281	597.266	Met_pos_244	1043.18	639.281	597.271	0.348577	0.0954746	7.73987	6.10352e-05	0.0046228	precise
M807T982_POS	981.711	807.489	595.397	Met_pos_160	983.287	807.489	595.4	1.57638	0.0959719	4.36396	7.74963e-05	0.0025983	precise
M348T949_POS	949.365	348.29	292.228	Met_pos_1199	949.522	348.29	292.227	0.15695	0.0963725	1.89681	3.35656e-05	0.0005543	precise
M355T344_POS	344.416	355.179	193.127	Met_pos_1496	344.301	355.179	193.126	0.114948	0.0965745	6.89499	3.43012e-05	0.0013316	precise
M555T303_POS	302.953	555.107	215.029	Met_pos_2187	304.754	555.107	215.027	1.80113	0.0966409	6.7796	5.36461e-05	0.0014578	precise
M357T324_NEG	323.873	357.119	195.066	Met_neg_1233	324.293	357.119	195.066	0.420484	0.0968522	3.08972	3.45878e-05	0.0006027	precise
M853T1046_POS	1045.76	852.546	623.435	Met_pos_208	1029.8	852.546	623.43	15.9589	0.0971273	7.51921	8.28055e-05	0.0046877	precise
M627T1040_POS	1040.17	627.462	81.0698	Met_pos_2255	1039.11	627.462	81.0699	1.06145	0.0972731	0.175651	6.10352e-05	1.424e-05	precise
M624T399_NEG	399.418	624.146	96.9607	Met_neg_948	399.663	624.146	96.9601	0.245433	0.0977899	5.75226	6.10352e-05	0.00055774	precise
M267T739_POS	738.848	267.159	137.059	Met_pos_1027	739.345	267.159	137.06	0.496961	0.0979633	4.00628	2.61718e-05	0.0005491	precise
M291T654_POS	653.925	291.195	151.076	Met_pos_1537	681.979	291.195	151.075	28.0543	0.0985188	3.70279	2.86882e-05	0.0005594	precise
M309T230_NEG	230.238	309.119	59.0137	Met_neg_2205	233.16	309.119	59.0139	2.92182	0.0987243	2.28421	3.05176e-05	0.0001348	precise
M309T230_NEG	230.238	309.119	59.0137	Met_neg_1486	229.804	309.119	59.0139	0.433988	0.0987243	2.45366	3.05176e-05	0.0001448	precise
M499T681_NEG	680.857	499.255	291.194	Met_neg_155	681.212	499.255	291.197	0.354629	0.0989318	9.97917	4.93922e-05	0.0029059	precise
M274T428_NEG	427.584	274.072	157.053	Met_neg_2356	427.945	274.072	157.053	0.360918	0.0990263	0.914976	2.71404e-05	0.0001437	precise
M216T374_NEG	374.136	216.088	130.087	Met_neg_1483	374.252	216.088	130.087	0.115858	0.0992625	0.278275	2.14494e-05	3.62e-05	precise
M307T735_POS	734.749	307.206	133.102	Met_pos_2258	724.108	307.206	133.101	10.6408	0.0993393	3.25016	3.05176e-05	0.0004326	precise
M306T431_POS	431.066	306.264	244.226	Met_pos_1551	430.165	306.264	244.227	0.90138	0.0996448	4.97979	3.05176e-05	0.0012162	precise
M875T939_NEG	939.066	875.464	171.102	Met_neg_2027	940.229	875.464	171.103	1.16323	0.0999246	1.66391	8.74804e-05	0.0002847	precise
M875T939_NEG	939.066	875.464	171.102	Met_neg_76	949.264	875.464	171.103	10.1983	0.0999246	1.83925	8.74804e-05	0.0003147	precise
M305T808_NEG	807.652	305.176	287.168	Met_neg_2337	807.062	305.176	287.165	0.590013	0.1	8.78622	3.05176e-05	0.0025231	precise
M305T808_NEG	807.652	305.176	287.168	Met_neg_472	810.605	305.176	287.165	2.95251	0.1	9.13446	3.05176e-05	0.0026231	precise
M609T727_NEG	726.812	609.259	80.9653	Met_neg_1941	727.234	609.259	80.9652	0.422063	0.100179	0.316432	6.10352e-05	2.562e-05	precise
M607T366_NEG	365.769	607.131	445.073	Met_neg_675	366.532	607.131	445.078	0.762785	0.100531	10.9979	6.10352e-05	0.0048949	precise
M909T912_NEG	912.365	909.394	116.928	Met_neg_630	903.19	909.394	116.929	9.17485	0.101461	3.67147	9.22685e-05	0.0004293	precise
M909T912_NEG	912.365	909.394	116.928	Met_neg_1904	913.029	909.394	116.929	0.663658	0.101461	3.92804	9.22685e-05	0.0004593	precise
M201T443_POS	443.251	201.066	170.046	Met_pos_2636	442.063	201.066	170.047	1.18814	0.101937	5.80662	2.0496e-05	0.0009874	precise
M221T597_NEG	597.287	221.028	157.065	Met_neg_1356	598	221.028	157.066	0.7134	0.102606	4.083	2.26789e-05	0.0006413	precise
M456T990_POS	990.404	456.441	283.264	Met_pos_1434	990.054	456.441	283.263	0.350472	0.102759	3.15961	4.69032e-05	0.000895	precise
M592T396_NEG	395.828	592.029	179.881	Met_neg_399	396.871	592.029	179.883	1.04335	0.103095	6.9462	6.10352e-05	0.0012495	precise
M517T565_NEG	565.01	517.265	281.176	Met_neg_1690	566.082	517.265	281.176	1.072	0.103356	1.62994	5.34626e-05	0.0004583	precise
M517T565_NEG	565.01	517.265	281.176	Met_neg_1361	579.211	517.265	281.176	14.2009	0.103356	1.95003	5.34626e-05	0.0005483	precise
M427T523_POS	523.228	427.172	160.075	Met_pos_2253	523.11	427.172	160.076	0.117573	0.103472	3.01545	4.42003e-05	0.0004827	precise
M203T250_NEG	249.674	203.083	116.051	Met_neg_1028	250.636	203.083	116.051	0.961692	0.103704	4.42221	2.10605e-05	0.0005132	precise
M583T342_NEG	341.897	583.203	327.124	Met_neg_2223	342.208	583.203	327.124	0.310685	0.104655	1.04334	6.10352e-05	0.0003413	precise
M582T492_NEG	491.906	582.313	61.9885	Met_neg_1242	491.372	582.313	61.9884	0.53354	0.104815	1.34687	6.10352e-05	8.349e-05	precise
M582T492_NEG	491.906	582.313	61.9885	Met_neg_908	495.224	582.313	61.9884	3.31801	0.104815	1.34687	6.10352e-05	8.349e-05	precise
M572T236_NEG	236.198	572.115	111.02	Met_neg_448	237.225	572.115	111.02	1.02668	0.105512	3.57143	6.0365e-05	0.0003965	precise
M853T1068_NEG	1068.12	853.495	277.217	Met_neg_458	1068.05	853.495	277.217	0.0676776	0.106258	0.620812	9.06908e-05	0.0001721	precise
M143T68_POS	67.6783	143.034	111.007	Met_pos_1656	69.1623	143.034	111.008	1.48402	0.10668	3.83037	1.52588e-05	0.0004252	precise
M143T68_POS	67.6783	143.034	111.007	Met_pos_2372	64.8839	143.034	111.008	2.79436	0.10668	4.1907	1.52588e-05	0.0004652	precise
M669T992_POS	991.523	669.292	609.274	Met_pos_1571	990.755	669.292	609.27	0.767596	0.108111	5.78741	7.23577e-05	0.0035261	precise
M376T295_NEG	294.516	376.137	151.124	Met_neg_1079	294.838	376.137	151.124	0.321543	0.108187	0.816547	4.06932e-05	0.0001234	precise
M891T930_NEG	929.597	891.384	116.928	Met_neg_566	917.45	891.384	116.929	12.1468	0.10827	4.08626	9.65103e-05	0.0004778	precise
M891T930_NEG	929.597	891.384	116.928	Met_neg_1414	930.745	891.384	116.929	1.14817	0.10827	4.08626	9.65103e-05	0.0004778	precise
M224T230_NEG	229.622	224.057	119.05	Met_neg_1789	232.297	224.057	119.05	2.67503	0.108415	6.22846	2.42911e-05	0.0007415	precise
M224T230_NEG	229.622	224.057	119.05	Met_neg_1853	228.007	224.057	119.05	1.61506	0.108415	6.39645	2.42911e-05	0.0007615	precise
M872T376_NEG	375.953	871.587	808.599	Met_neg_39	376.441	871.587	808.591	0.48834	0.108431	9.67486	9.45071e-05	0.007823	precise
M353T490_POS	489.672	353.16	219.139	Met_pos_2585	489.485	353.16	219.138	0.187066	0.108523	3.40151	3.8326e-05	0.0007454	precise
M355T280_POS	280.495	355.114	221.054	Met_pos_1489	280.041	355.114	221.056	0.454404	0.10863	7.66775	3.85761e-05	0.001695	precise
M685T953_NEG	952.717	685.381	171.102	Met_neg_1312	954.718	685.381	171.103	2.00144	0.108778	1.83515	7.45544e-05	0.000314	precise
M331T246_NEG	246.03	331.104	153.02	Met_neg_1111	247.439	331.104	153.019	1.4087	0.108853	1.33055	3.60417e-05	0.0002036	precise
M383T970_POS	969.748	383.258	109.101	Met_pos_1905	974.48	383.258	109.101	4.7325	0.109114	3.26028	4.18188e-05	0.0003557	precise
M383T984_POS	983.908	383.258	109.101	Met_pos_2598	994.482	383.258	109.101	10.5744	0.109114	3.53526	4.18188e-05	0.0003857	precise
M241T90_POS	90.24	241.155	58.065	Met_pos_1171	92.1308	241.155	58.0651	1.89085	0.10997	2.30913	2.65197e-05	0.00013408	precise
M593T529_NEG	529.189	593.115	356.128	Met_neg_1954	529.48	593.115	356.126	0.290973	0.110017	6.07144	6.52528e-05	0.0021622	precise
M865T933_NEG	932.517	865.495	291.199	Met_neg_1505	935.802	865.495	291.197	3.28501	0.110071	9.59215	9.52656e-05	0.0027932	precise
M865T947_NEG	947.306	865.495	291.199	Met_neg_1351	946.68	865.495	291.197	0.625727	0.110071	9.59215	9.52656e-05	0.0027932	precise
M551T854_NEG	853.595	551.263	323.225	Met_neg_1087	854.549	551.263	323.223	0.953978	0.110719	6.00948	6.10352e-05	0.0019424	precise
M556T312_POS	312.349	556.239	137.059	Met_pos_1191	311.575	556.239	137.06	0.774074	0.111116	5.41735	6.18069e-05	0.0007425	precise
M341T673_NEG	672.927	341.233	171.102	Met_neg_1564	673.599	341.233	171.103	0.671559	0.111352	1.28695	3.79969e-05	0.0002202	precise
M341T687_NEG	686.918	341.233	171.102	Met_neg_1859	686.141	341.233	171.103	0.776759	0.111352	1.98828	3.79969e-05	0.0003402	precise
M137T358_NEG	357.818	137.025	93.035	Met_neg_2060	357.971	137.025	93.0346	0.15256	0.111358	3.71786	1.52588e-05	0.00034589	precise
M547T433_NEG	433.435	546.979	179.881	Met_neg_464	434.489	546.979	179.883	1.05415	0.111586	7.68278	6.10352e-05	0.001382	precise
M403T600_NEG	599.634	403.046	96.9606	Met_neg_1576	600.27	403.046	96.9601	0.635563	0.112394	5.85994	4.52998e-05	0.00056818	precise
M493T663_NEG	662.777	493.221	307.19	Met_neg_349	662.916	493.221	307.192	0.138597	0.11307	6.00602	5.57685e-05	0.001845	precise
M672T366_NEG	365.769	672.142	609.152	Met_neg_170	366.17	672.142	609.146	0.400532	0.113103	9.99793	7.60212e-05	0.0060902	precise
M444T927_POS	926.688	444.332	315.183	Met_pos_1314	926.5	444.332	315.18	0.187943	0.114227	8.69535	5.07546e-05	0.0027406	precise
M265T253_POS	253.405	265.155	120.08	Met_pos_1618	253.393	265.155	120.081	0.0121487	0.115093	3.7733	3.05176e-05	0.0004531	precise
M530T654_NEG	653.682	530.167	186.057	Met_neg_973	654.945	530.167	186.056	1.26328	0.115124	2.72767	6.10352e-05	0.0005075	precise
M132T79_POS	78.5031	132.102	86.0961	Met_pos_162	80.6375	132.102	86.0964	2.13441	0.115508	3.21117	1.52588e-05	0.00027647	precise
M132T79_POS	78.5031	132.102	86.0961	Met_pos_196	74.8544	132.102	86.0964	3.6487	0.115508	3.32732	1.52588e-05	0.00028647	precise
M264T1027_POS	1026.77	264.196	152.071	Met_pos_2289	1026.47	264.196	152.071	0.299506	0.115991	0.132176	3.06442e-05	2.01e-05	precise
M402T491_NEG	491.299	402.09	96.9606	Met_neg_829	491.804	402.09	96.9601	0.505149	0.11765	4.53465	4.7306e-05	0.00043968	precise
M717T904_POS	903.853	717.421	275.198	Met_pos_1787	902.878	717.421	275.2	0.9752	0.117903	9.04214	8.4586e-05	0.0024884	precise
M516T590_NEG	589.589	516.151	132.045	Met_neg_2295	589.739	516.151	132.046	0.149598	0.118251	1.50403	6.10352e-05	0.0001986	precise
M917T1066_NEG	1065.77	917.385	291.194	Met_neg_174	1066.32	917.385	291.197	0.551011	0.119527	10.0276	0.000109653	0.00292	precise
M589T685_NEG	685.089	589.287	307.189	Met_neg_2193	684.637	589.287	307.192	0.451556	0.120167	7.57801	7.08131e-05	0.0023279	precise
M589T685_NEG	685.089	589.287	307.189	Met_neg_1252	670.69	589.287	307.192	14.3988	0.120167	7.96864	7.08131e-05	0.0024479	precise
M428T767_POS	767.301	428.301	291.193	Met_pos_2537	767.232	428.301	291.196	0.0686223	0.120544	8.57018	5.16292e-05	0.0024956	precise
M252T120_NEG	119.786	251.846	159.86	Met_neg_1436	117.884	251.846	159.86	1.90221	0.121176	3.06643	3.05176e-05	0.0004902	precise
M802T347_NEG	347.325	802.204	739.218	Met_neg_1791	347.844	802.204	739.209	0.518563	0.121214	12.1806	9.72387e-05	0.009004	precise
M483T471_NEG	470.546	483.06	116.928	Met_neg_1042	471.051	483.06	116.929	0.505091	0.121821	3.7912	5.88467e-05	0.0004433	precise
M500T590_NEG	589.589	500.156	308.129	Met_neg_1744	589.808	500.156	308.129	0.219463	0.122032	1.6201	6.10352e-05	0.0004992	precise
M501T369_NEG	368.798	501.125	223.062	Met_neg_2129	368.771	501.125	223.061	0.0266531	0.122282	1.77216	6.12785e-05	0.0003953	precise
M501T369_NEG	368.798	501.125	223.062	Met_neg_958	375.485	501.125	223.061	6.68691	0.122282	1.77216	6.12785e-05	0.0003953	precise
M401T1079_POS	1079.26	401.284	145.102	Met_pos_2354	1077.72	401.284	145.101	1.54299	0.122449	4.40658	4.91366e-05	0.0006394	precise
M772T1042_POS	1042.35	771.504	609.454	Met_pos_2581	1043.7	771.504	609.451	1.34961	0.123025	3.6692	9.49146e-05	0.0022362	precise
M991T421_NEG	420.916	991.236	947.255	Met_neg_2391	421.206	991.236	947.245	0.289597	0.12315	11.5073	0.00012207	0.0109002	precise
M505T566_NEG	566.22	505.229	223.134	Met_neg_1528	566.228	505.229	223.134	0.00808479	0.123267	1.91454	6.22783e-05	0.0004272	precise
M987T1016_POS	1016.41	986.605	609.453	Met_pos_1989	1017.95	986.605	609.451	1.54421	0.123728	3.73549	0.00012207	0.0022766	precise
M987T1016_POS	1016.41	986.605	609.453	Met_pos_2152	1027.75	986.605	609.451	11.336	0.123728	4.44105	0.00012207	0.0027066	precise
M571T398_NEG	398.241	571.219	505.192	Met_neg_1160	398.751	571.219	505.186	0.510418	0.123832	11.8877	7.07351e-05	0.0060055	precise
M613T929_POS	929.462	613.409	275.199	Met_pos_08	929.213	613.409	275.201	0.249205	0.124656	5.17477	7.64652e-05	0.0014241	precise
M343T682_POS	681.826	343.296	240.234	Met_pos_1713	681.33	343.296	240.232	0.496039	0.124804	7.64053	4.28448e-05	0.0018355	precise
M295T970_POS	970.292	295.227	277.215	Met_pos_227	968.604	295.227	277.216	1.68805	0.125341	1.0894	3.70039e-05	0.000302	precise
M470T767_POS	766.745	470.239	406.239	Met_pos_2137	768.805	470.239	406.241	2.05962	0.125672	5.6048	5.90959e-05	0.0022769	precise
M470T767_POS	766.745	470.239	406.239	Met_pos_1294	760.336	470.239	406.241	6.40861	0.125672	6.19558	5.90959e-05	0.0025169	precise
M242T69_NEG	68.788	242.078	96.0096	Met_neg_2125	69.6112	242.078	96.0092	0.823151	0.126065	4.24345	3.05176e-05	0.00040741	precise
M242T510_NEG	509.913	242.046	170.062	Met_neg_2158	510.452	242.046	170.061	0.539074	0.126082	4.60658	3.05176e-05	0.0007834	precise
M242T236_NEG	235.564	241.824	183.85	Met_neg_1289	235.469	241.824	183.848	0.094683	0.126198	6.6359	3.05176e-05	0.00122	precise
M483T316_NEG	315.915	483.116	145.014	Met_neg_2168	314.285	483.116	145.014	1.62995	0.126336	3.81824	6.10352e-05	0.0005537	precise
M483T316_NEG	315.915	483.116	145.014	Met_neg_2015	319.58	483.116	145.014	3.66466	0.126336	4.57678	6.10352e-05	0.0006637	precise
M775T929_POS	929.462	775.462	613.409	Met_pos_03	929.156	775.462	613.409	0.305731	0.126696	0.796859	9.82478e-05	0.0004888	precise
M680T1003_POS	1003.31	680.217	621.236	Met_pos_2411	1002.07	680.217	621.234	1.23869	0.126807	4.02377	8.62565e-05	0.0024997	precise
M354T308_POS	307.62	354.003	165.971	Met_pos_1514	306.906	354.003	165.971	0.713791	0.126889	1.29239	4.4919e-05	0.0002145	precise
M352T389_NEG	388.539	352.104	164.048	Met_neg_1995	388.999	352.104	164.048	0.459911	0.12709	1.70804	4.47487e-05	0.0002802	precise
M459T849_NEG	848.84	459.215	291.194	Met_neg_1666	848.669	459.215	291.197	0.171398	0.127316	10.1783	5.84656e-05	0.0029639	precise
M459T849_NEG	848.84	459.215	291.194	Met_neg_1780	844.471	459.215	291.197	4.36876	0.127316	10.5218	5.84656e-05	0.0030639	precise
M599T916_POS	915.74	599.432	81.0699	Met_pos_1231	914.883	599.432	81.0698	0.857199	0.127361	0.901198	7.63444e-05	7.306e-05	precise
M479T399_NEG	399.418	479.119	315.054	Met_neg_2426	399.781	479.119	315.051	0.362569	0.12739	8.86079	6.10352e-05	0.0027916	precise
M381T296_NEG	295.736	381.122	131.053	Met_neg_499	296.353	381.122	131.054	0.616667	0.127405	6.39127	4.8557e-05	0.0008376	precise
M437T587_NEG	586.588	437.203	87.0454	Met_neg_1890	587.326	437.203	87.0452	0.737734	0.129141	2.92813	5.64608e-05	0.00025488	precise
M154T670_POS	670.219	154.122	69.0697	Met_pos_1080	670.204	154.122	69.0698	0.0150758	0.129179	2.14537	1.99094e-05	0.00014818	precise
M362T625_POS	624.884	362.326	300.289	Met_pos_155	625.711	362.326	300.29	0.826844	0.129851	1.0713	4.70484e-05	0.0003217	precise
M365T844_POS	844.124	365.247	173.133	Met_pos_1634	843.302	365.247	173.132	0.822136	0.130809	3.10803	4.77775e-05	0.0005381	precise
M283T1017_NEG	1016.79	283.17	163.113	Met_neg_12	1017.65	283.17	163.113	0.858499	0.130902	3.20146	3.70675e-05	0.0005222	precise
M465T326_NEG	326.346	465.071	116.928	Met_neg_1001	326.858	465.071	116.929	0.512223	0.131238	3.64752	6.10352e-05	0.0004265	precise
M430T70_POS	70.1544	430.119	189.04	Met_pos_1800	69.5551	430.119	189.039	0.599348	0.13211	2.75181	5.68231e-05	0.0005202	precise
M115T68_POS	67.6783	115.039	55.0543	Met_pos_1445	64.2533	115.039	55.0542	3.42499	0.13264	2.11937	1.52588e-05	0.00011668	precise
M115T68_POS	67.6783	115.039	55.0543	Met_pos_2676	59.8162	115.039	55.0542	7.86206	0.13264	2.301	1.52588e-05	0.00012668	precise
M115T68_POS	67.6783	115.039	55.0543	Met_pos_1097	69.5647	115.039	55.0542	1.88642	0.13264	2.301	1.52588e-05	0.00012668	precise
M339T462_NEG	461.589	339.072	223.062	Met_neg_175	462.01	339.072	223.061	0.421272	0.13264	2.19491	4.49746e-05	0.0004896	precise
M745T481_NEG	481.413	745.272	150.033	Met_neg_692	481.087	745.271	150.032	0.325868	0.132888	1.01178	9.90373e-05	0.0001518	precise
M229T313_NEG	313.441	229.108	119.087	Met_neg_2047	313.411	229.108	119.087	0.0301693	0.133202	1.52746	3.05176e-05	0.0001819	precise
M739T1037_POS	1037.32	738.552	543.368	Met_pos_2026	1036.42	738.552	543.368	0.903812	0.13326	0.148886	9.84194e-05	8.09e-05	precise
M697T806_NEG	805.853	697.365	397.133	Met_neg_969	820.066	697.365	397.135	14.2128	0.133391	6.35628	9.30223e-05	0.0025243	precise
M697T806_NEG	805.853	697.365	397.133	Met_neg_704	825.482	697.365	397.135	19.6293	0.133391	6.43182	9.30223e-05	0.0025543	precise
M625T701_NEG	701.483	625.263	309.209	Met_neg_376	702.685	625.263	309.207	1.20193	0.133399	6.19714	8.34098e-05	0.0019162	precise
M455T416_NEG	416.189	455.029	116.928	Met_neg_1186	416.759	455.029	116.929	0.570188	0.134135	4.15382	6.10352e-05	0.0004857	precise
M707T611_NEG	611.135	707.349	309.209	Met_neg_1548	611.29	707.349	309.207	0.154776	0.135566	5.80323	9.58922e-05	0.0017944	precise
M488T717_NEG	716.534	488.242	78.9587	Met_neg_938	716.679	488.242	78.9591	0.145112	0.135637	4.67407	6.62236e-05	0.00036906	precise
M611T812_POS	811.552	611.394	245.154	Met_pos_1999	810.924	611.394	245.154	0.627564	0.135938	1.5011	8.31114e-05	0.000368	precise
M160T487_NEG	486.968	160.041	132.045	Met_neg_82	487.023	160.04	132.046	0.0552876	0.136885	0.0954217	2.19071e-05	1.26e-05	precise
M306T282_NEG	282.273	306.077	143.047	Met_neg_2333	283.103	306.077	143.046	0.829767	0.137045	2.50269	4.19463e-05	0.000358	precise
M609T749_NEG	749.011	609.259	80.9652	Met_neg_2471	749.166	609.259	80.9652	0.154725	0.137116	0.366454	8.3539e-05	2.967e-05	precise
M445T629_NEG	628.713	445.114	121.029	Met_neg_20	629.315	445.114	121.03	0.602147	0.137123	2.55723	6.10352e-05	0.0003095	precise
M303T321_NEG	321.412	303.146	131.084	Met_neg_893	321.537	303.146	131.083	0.125345	0.138002	6.71561	4.18349e-05	0.0008803	precise
M357T237_POS	237.386	357.286	114.092	Met_pos_1866	237.378	357.286	114.091	0.00757271	0.13829	2.85824	4.94092e-05	0.0003261	precise
M880T989_NEG	988.64	880.47	291.2	Met_neg_315	991.395	880.47	291.198	2.75548	0.138642	5.36817	0.00012207	0.0015632	precise
M301T828_POS	827.815	301.216	173.133	Met_pos_1384	828.044	301.216	173.132	0.229422	0.138855	2.89258	4.18254e-05	0.0005008	precise
M655T934_NEG	933.739	655.37	97.0661	Met_neg_1181	933.839	655.37	97.0659	0.100241	0.139382	1.95558	9.13471e-05	0.00018982	precise
M247T504_POS	504.374	247.169	105.07	Met_pos_2662	504.579	247.169	105.07	0.205292	0.141156	3.53955	3.48894e-05	0.0003719	precise
M505T549_NEG	549.202	505.229	223.134	Met_neg_2315	549.688	505.229	223.134	0.48624	0.141267	1.68733	7.13724e-05	0.0003765	precise
M460T788_POS	787.758	460.269	119.085	Met_pos_170	787.629	460.269	119.085	0.128689	0.141989	4.22638	6.53531e-05	0.0005033	precise
M460T788_POS	787.758	460.269	119.085	Met_pos_1258	803.683	460.269	119.085	15.9251	0.141989	4.4783	6.53531e-05	0.0005333	precise
M627T737_NEG	737.004	627.279	311.223	Met_neg_1089	738.601	627.279	311.223	1.59696	0.142013	0.910601	8.90819e-05	0.0002834	precise
M214T521_NEG	520.788	213.964	134.007	Met_neg_702	521.12	213.964	134.007	0.332078	0.14263	2.79537	3.05176e-05	0.0003746	precise
M856T996_NEG	996.459	855.511	341.236	Met_neg_1767	1006.24	855.511	341.233	9.77712	0.142687	7.34278	0.00012207	0.0025056	precise
M856T996_NEG	996.459	855.511	341.236	Met_neg_1671	996.416	855.511	341.233	0.0426628	0.142687	7.4307	0.00012207	0.0025356	precise
M855T865_NEG	864.843	855.474	309.208	Met_neg_477	873.308	855.474	309.207	8.46531	0.142693	3.5646	0.00012207	0.0011022	precise
M819T907_NEG	907.018	819.4	573.23	Met_neg_957	907.839	819.4	573.238	0.82134	0.142756	12.5724	0.000116975	0.007207	precise
M427T589_NEG	588.974	427.143	116.929	Met_neg_478	587.906	427.143	116.929	1.06759	0.142892	3.95541	6.10352e-05	0.0004625	precise
M204T281_POS	281.137	204.105	95.0857	Met_pos_2163	281.538	204.105	95.0855	0.400903	0.142982	2.47725	2.91834e-05	0.00023555	precise
M852T1043_NEG	1042.53	851.517	293.214	Met_neg_1865	1045.11	851.516	293.212	2.57601	0.143356	6.62285	0.00012207	0.0019419	precise
M263T553_POS	553.055	263.164	81.0699	Met_pos_2505	552.026	263.164	81.0698	1.02851	0.143362	1.45862	3.77278e-05	0.00011825	precise
M851T937_NEG	937.304	851.442	291.199	Met_neg_845	937.494	851.442	291.197	0.190277	0.143369	7.39878	0.00012207	0.0021545	precise
M429T458_POS	458.361	429.118	275.056	Met_pos_1968	457.216	429.118	275.055	1.14495	0.143505	2.68746	6.15806e-05	0.0007392	precise
M545T594_NEG	593.665	545.26	263.165	Met_neg_1686	592.827	545.26	263.165	0.838162	0.144172	2.2142	7.86113e-05	0.0005827	precise
M545T578_NEG	577.638	545.26	263.165	Met_neg_1655	578.041	545.26	263.165	0.403236	0.144172	2.32819	7.86113e-05	0.0006127	precise
M621T1064_NEG	1063.92	621.236	501.223	Met_neg_106	1064.35	621.235	501.23	0.426126	0.145624	13.3488	9.04665e-05	0.0066908	precise
M209T439_POS	439.017	209.154	151.111	Met_pos_1465	439.448	209.154	151.112	0.431022	0.14591	2.28506	3.05176e-05	0.0003453	precise
M835T999_POS	998.837	834.537	623.435	Met_pos_1233	998.27	834.536	623.43	0.567021	0.146273	8.74966	0.00012207	0.0054548	precise
M833T771_POS	771.282	833.466	541.262	Met_pos_1522	770.72	833.466	541.262	0.562413	0.146461	0.777627	0.00012207	0.0004209	precise
M832T1031_POS	1031.17	832.497	307.228	Met_pos_1259	1042.92	832.497	307.227	11.7484	0.146632	5.86765	0.00012207	0.0018027	precise
M330T809_POS	809.262	330.228	148.061	Met_pos_1648	808.675	330.228	148.06	0.587023	0.146823	3.99432	4.84851e-05	0.0005914	precise
M207T217_NEG	216.55	206.855	57.9757	Met_neg_1751	216.302	206.855	57.9757	0.247881	0.147531	0.423108	3.05176e-05	2.453e-05	precise
M413T398_POS	398.414	413.157	152.057	Met_pos_1632	398.435	413.157	152.057	0.0212626	0.147729	2.79304	6.10352e-05	0.0004247	precise
M301T373_NEG	372.966	301.119	161.048	Met_neg_2225	373.036	301.119	161.048	0.0703235	0.148084	3.50951	4.4591e-05	0.0005652	precise
M824T874_NEG	873.515	823.521	309.209	Met_neg_308	873.097	823.521	309.207	0.418302	0.14823	5.61371	0.00012207	0.0017358	precise
M171T140_NEG	139.998	170.939	100.934	Met_neg_1525	130.596	170.939	100.934	9.40189	0.148565	4.94681	2.53956e-05	0.0004993	precise
M605T722_NEG	721.961	605.318	323.224	Met_neg_2000	710.404	605.318	323.223	11.5573	0.148869	4.84001	9.01129e-05	0.0015644	precise
M635T565_NEG	565.01	635.201	116.928	Met_neg_1084	553.408	635.201	116.929	11.6017	0.149118	3.54148	9.47201e-05	0.0004141	precise
M635T565_NEG	565.01	635.201	116.928	Met_neg_2316	566.069	635.201	116.929	1.05919	0.149118	3.627	9.47201e-05	0.0004241	precise
M360T298_POS	297.503	360.166	131.05	Met_pos_2661	297.51	360.166	131.049	0.0068237	0.149193	6.36937	5.37342e-05	0.0008347	precise
M204T308_POS	307.62	204.044	101.016	Met_pos_2004	307.459	204.044	101.017	0.161474	0.149564	4.72001	3.05176e-05	0.0004768	precise
M429T515_POS	514.945	429.118	275.056	Met_pos_1641	529.566	429.118	275.055	14.6208	0.150789	2.75181	6.47062e-05	0.0007569	precise
M429T515_POS	514.945	429.118	275.056	Met_pos_1363	514.705	429.118	275.055	0.240165	0.150789	2.86088	6.47062e-05	0.0007869	precise
M808T941_POS	940.728	808.484	611.39	Met_pos_1580	961.919	808.484	611.394	21.1908	0.150987	6.398	0.00012207	0.0039117	precise
M493T836_NEG	835.808	493.221	325.201	Met_neg_2407	835.788	493.221	325.202	0.0202327	0.151951	4.6694	7.49453e-05	0.0015185	precise
M451T1057_POS	1056.98	451.284	109.064	Met_pos_1720	1056.4	451.284	109.065	0.583023	0.152336	2.99455	6.87467e-05	0.0003266	precise
M636T683_NEG	682.667	636.133	96.9607	Met_neg_1887	685.194	636.133	96.9601	2.52735	0.15288	5.71317	9.7252e-05	0.00055395	precise
M721T412_NEG	412.303	721.234	577.154	Met_neg_2103	412.538	721.234	577.156	0.234676	0.153242	4.44784	0.000110524	0.0025671	precise
M629T1049_NEG	1049.1	629.406	291.194	Met_neg_1465	1050.17	629.406	291.197	1.06929	0.15355	9.66392	9.66453e-05	0.0028141	precise
M314T72_POS	72.2509	314.092	136.061	Met_pos_1447	71.3149	314.092	136.062	0.935956	0.15406	4.99993	4.83888e-05	0.0006803	precise
M413T72_POS	71.7335	413.093	359.058	Met_pos_1721	70.6743	413.093	359.062	1.05919	0.154419	9.66882	6.37894e-05	0.0034717	precise
M520T846_POS	846.266	520.34	184.073	Met_pos_1067	846.348	520.34	184.073	0.0816329	0.154531	2.54953	8.04086e-05	0.0004693	precise
M324T641_POS	641.427	324.236	135.079	Met_pos_1960	641.532	324.236	135.08	0.105459	0.154811	6.59533	5.01954e-05	0.0008909	precise
M685T987_NEG	986.855	685.381	277.217	Met_neg_2200	988.241	685.381	277.217	1.38627	0.154924	0.691154	0.000106182	0.0001916	precise
M369T601_NEG	600.868	369.168	201.15	Met_neg_631	600.875	369.168	201.15	0.00661726	0.155998	2.94457	5.75894e-05	0.0005923	precise
M583T722_POS	722.052	583.309	499.21	Met_pos_1337	722.495	583.309	499.215	0.442705	0.156567	9.12153	9.13267e-05	0.0045536	precise
M406T480_POS	479.51	406.207	227.126	Met_pos_1502	479.319	406.207	227.128	0.190542	0.156749	7.86342	6.36728e-05	0.001786	precise
M825T596_NEG	596.059	825.285	116.928	Met_neg_689	596.621	825.285	116.929	0.562102	0.157355	3.55516	0.000129863	0.0004157	precise
M391T1006_POS	1006.07	391.263	105.07	Met_pos_2446	1006.25	391.263	105.07	0.175484	0.157897	2.47074	6.17793e-05	0.0002596	precise
M193T438_NEG	437.568	193.051	134.037	Met_neg_294	438.608	193.051	134.037	1.04	0.158081	5.55815	3.05176e-05	0.000745	precise
M624T433_NEG	432.819	624.434	130.088	Met_neg_134	432.984	624.434	130.087	0.16508	0.158297	1.82339	9.8846e-05	0.0002372	precise
M192T673_POS	672.956	192.142	69.0697	Met_pos_1521	671.185	192.142	69.0698	1.77067	0.158829	2.44926	3.05176e-05	0.00016917	precise
M887T348_POS	347.624	887.281	287.056	Met_pos_1035	347.195	887.281	287.055	0.428804	0.15911	4.11176	0.000141175	0.0011803	precise
M595T1005_POS	1005.49	595.288	335.259	Met_pos_1087	1004.2	595.288	335.258	1.28664	0.160166	4.3641	9.53449e-05	0.0014631	precise
M723T741_NEG	741.134	723.36	197.119	Met_neg_2099	742.075	723.36	197.118	0.940833	0.160343	4.84886	0.000115986	0.0009558	precise
M633T462_POS	462.047	633.108	337.072	Met_pos_1149	461.41	633.108	337.071	0.636727	0.160564	4.32461	0.000101654	0.0014577	precise
M237T64_NEG	64.4395	237.062	87.0084	Met_neg_2379	63.7965	237.062	87.0088	0.642965	0.160808	4.39197	3.81215e-05	0.00038214	precise
M237T64_NEG	64.4395	237.062	87.0084	Met_neg_2020	69.7958	237.062	87.0088	5.35633	0.160808	4.5069	3.81215e-05	0.00039214	precise
M303T707_POS	706.735	303.113	288.086	Met_pos_1205	706.366	303.113	288.089	0.369414	0.161302	9.92887	4.88927e-05	0.0028604	precise
M101T141_POS	141.221	101.042	55.054	Met_pos_105	134.277	101.042	55.0542	6.94407	0.161311	4.69156	1.62992e-05	0.00025829	precise
M336T807_POS	807.479	336.149	234.096	Met_pos_1626	807.381	336.148	234.098	0.0980372	0.162763	9.21878	5.47124e-05	0.0021581	precise
M187T100_POS	100.275	187.037	112.999	Met_pos_1366	98.2091	187.037	113	2.06588	0.163164	4.28496	3.05176e-05	0.0004842	precise
M508T787_POS	786.777	508.447	197.202	Met_pos_1005	786.704	508.447	197.201	0.0728734	0.163268	5.60494	8.3013e-05	0.0011053	precise
M342T840_POS	839.698	342.373	57.0698	Met_pos_1933	839.448	342.373	57.0698	0.250018	0.163376	1.44647	5.59354e-05	8.255e-05	precise
M363T742_NEG	741.71	363.091	116.928	Met_neg_2154	742.44	363.091	116.929	0.729997	0.164198	4.95174	5.96186e-05	0.000579	precise
M742T387_NEG	387.408	742.081	650.068	Met_neg_532	387.325	742.08	650.07	0.0834847	0.164497	3.13336	0.00012207	0.0020369	precise
M409T1007_POS	1007.27	409.274	105.07	Met_pos_1712	1019.07	409.274	105.07	11.7983	0.164682	3.1322	6.74001e-05	0.0003291	precise
M409T1007_POS	1007.27	409.274	105.07	Met_pos_1288	998.622	409.274	105.07	8.64793	0.164682	3.32255	6.74001e-05	0.0003491	precise
M409T1007_POS	1007.27	409.274	105.07	Met_pos_1062	1024.82	409.274	105.07	17.5492	0.164682	3.41773	6.74001e-05	0.0003591	precise
M369T1079_NEG	1079.2	369.243	163.114	Met_neg_15	1080.16	369.243	163.113	0.963599	0.165298	4.27128	6.10352e-05	0.0006967	precise
M368T1005_NEG	1004.8	368.085	118.9	Met_neg_515	1005.31	368.085	118.9	0.505935	0.165818	1.58621	6.10352e-05	0.0001886	precise
M281T550_POS	550.189	281.175	79.0543	Met_pos_1596	548.949	281.175	79.0542	1.24009	0.16606	1.53743	4.66919e-05	0.00012154	precise
M366T674_POS	674.047	366.127	249.071	Met_pos_2688	673.526	366.127	249.069	0.520724	0.166705	7.37948	6.10352e-05	0.001838	precise
M317T546_POS	546.027	317.005	188.018	Met_pos_2670	546.457	317.005	188.016	0.429641	0.167678	7.26107	5.31549e-05	0.0013652	precise
M726T413_NEG	412.889	726.085	534.027	Met_neg_453	413.975	726.085	534.022	1.08586	0.168121	8.44122	0.00012207	0.0045078	precise
M593T975_NEG	975.064	593.273	152.997	Met_neg_1582	974.562	593.273	152.996	0.502313	0.168617	4.88118	0.000100036	0.0007468	precise
M477T818_NEG	818.421	477.226	309.209	Met_neg_1740	818.171	477.226	309.207	0.250457	0.170789	5.95232	8.15048e-05	0.0018405	precise
M607T417_NEG	416.747	607.167	313.036	Met_neg_2308	416.987	607.167	313.035	0.239731	0.170835	3.07569	0.000103725	0.0009628	precise
M679T547_NEG	546.741	679.318	281.176	Met_neg_1077	542.232	679.318	281.176	4.50926	0.170883	1.20281	0.000116084	0.0003382	precise
M679T547_NEG	546.741	679.318	281.176	Met_neg_277	548.372	679.318	281.176	1.63125	0.170883	1.4162	0.000116084	0.0003982	precise
M707T555_NEG	555.186	707.313	263.165	Met_neg_1329	553.803	707.313	263.165	1.38262	0.170893	2.09602	0.000120875	0.0005516	precise
M517T61_NEG	61.3534	517.141	59.0137	Met_neg_2463	61.7641	517.141	59.0139	0.410662	0.17099	2.47145	8.84259e-05	0.00014585	precise
M325T461_POS	461.13	325.055	163.038	Met_pos_156	460.717	325.055	163.039	0.412555	0.170996	6.55978	5.5583e-05	0.0010695	precise
M537T760_NEG	760.229	537.247	152.997	Met_neg_1442	760.582	537.247	152.996	0.353388	0.171064	6.18644	9.19034e-05	0.0009465	precise
M178T416_POS	415.779	178.035	114.037	Met_pos_06	414.864	178.035	114.037	0.914912	0.171413	2.86573	3.05176e-05	0.0003268	precise
M424T339_POS	339.204	424.121	74.0062	Met_pos_2324	338.864	424.121	74.0059	0.339592	0.171635	4.19724	7.27941e-05	0.00031062	precise
M699T890_NEG	890.077	699.38	397.133	Met_neg_1679	890.613	699.38	397.135	0.535834	0.172241	6.47059	0.000120462	0.0025697	precise
M292T782_POS	782.12	292.227	180.103	Met_pos_2565	782.061	292.227	180.102	0.0590426	0.172582	5.56907	5.04331e-05	0.001003	precise
M267T401_NEG	401.301	267.087	134.037	Met_neg_591	401.094	267.087	134.037	0.207426	0.173746	4.97772	4.64054e-05	0.0006672	precise
M351T1053_POS	1052.92	351.18	147.08	Met_pos_2204	1052.92	351.18	147.08	0.00459677	0.1738	3.7143	6.10352e-05	0.0005463	precise
M563T1005_NEG	1005.41	563.344	281.25	Met_neg_1358	1006.24	563.344	281.249	0.827084	0.174129	4.66491	9.80945e-05	0.001312	precise
M373T609_NEG	608.789	373.119	116.051	Met_neg_1219	607.923	373.119	116.051	0.866194	0.174833	6.27054	6.52334e-05	0.0007277	precise
M694T1015_POS	1014.7	694.489	349.241	Met_pos_1799	1012.44	694.488	349.237	2.26188	0.17577	10.9121	0.00012207	0.0038109	precise
M727T780_NEG	779.535	727.391	291.2	Met_neg_1045	780.672	727.391	291.197	1.1367	0.176005	9.93349	0.000128024	0.0028926	precise
M155T469_POS	469.361	155.047	98.984	Met_pos_2635	469.524	155.047	98.9841	0.163038	0.176107	1.45912	2.73049e-05	0.00014443	precise
M353T281_NEG	281.041	353.099	147.056	Met_neg_2387	281.101	353.099	147.056	0.0604174	0.17629	4.82604	6.22477e-05	0.0007097	precise
M655T1028_POS	1027.95	655.312	549.255	Met_pos_258	1027.69	655.312	549.25	0.262991	0.176601	9.31453	0.000115729	0.005116	precise
M189T1053_POS	1052.92	189.112	127.076	Met_pos_1971	1053.13	189.112	127.075	0.20753	0.176632	3.65925	3.34033e-05	0.000465	precise
M295T844_POS	844.124	295.19	137.059	Met_pos_211	844.016	295.19	137.06	0.10757	0.177216	4.66512	5.23125e-05	0.0006394	precise
M751T630_NEG	629.922	751.339	307.189	Met_neg_2299	630.185	751.339	307.192	0.263433	0.177873	7.4504	0.000133643	0.0022887	precise
M751T630_NEG	629.922	751.339	307.189	Met_neg_47	606.175	751.339	307.192	23.7471	0.177873	7.84103	0.000133643	0.0024087	precise
M751T643_NEG	643.394	751.339	307.189	Met_neg_1977	642.874	751.339	307.192	0.520467	0.177873	8.03635	0.000133643	0.0024687	precise
M457T494_POS	494.198	457.207	209.152	Met_pos_1356	491.892	457.207	209.153	2.30645	0.178079	7.39218	8.14191e-05	0.0015461	precise
M459T718_NEG	717.768	459.109	96.9596	Met_neg_1459	718.367	459.109	96.9601	0.598589	0.178118	5.51691	8.17755e-05	0.00053492	precise
M880T1046_NEG	1046.14	879.511	291.194	Met_neg_406	1054.19	879.511	291.197	8.05242	0.178225	10.099	0.000156751	0.0029408	precise
M880T1046_NEG	1046.14	879.511	291.194	Met_neg_1762	1046.58	879.511	291.197	0.444509	0.178225	10.202	0.000156751	0.0029708	precise
M559T874_NEG	873.515	559.312	277.217	Met_neg_1652	874.43	559.312	277.217	0.914864	0.178479	0.790354	9.98256e-05	0.0002191	precise
M682T1026_POS	1025.57	682.269	664.263	Met_pos_2243	1025.2	682.269	664.258	0.366826	0.178918	8.15752	0.00012207	0.0054187	precise
M338T500_NEG	499.749	338.198	130.088	Met_neg_285	498.835	338.198	130.087	0.913761	0.180472	1.55434	6.10352e-05	0.0002022	precise
M675T942_POS	942.398	675.23	588.224	Met_pos_2252	943.615	675.23	588.221	1.21678	0.180783	4.58365	0.00012207	0.0026962	precise
M337T255_NEG	255.208	337.044	111.02	Met_neg_1306	257.057	337.044	111.02	1.84899	0.181089	4.19474	6.10352e-05	0.0004657	precise
M309T937_POS	937.188	309.242	277.214	Met_pos_1457	949.527	309.242	277.216	12.3387	0.181135	7.21423	5.60146e-05	0.0019999	precise
M389T584_NEG	583.542	389.031	96.9606	Met_neg_1996	584.304	389.03	96.9601	0.762018	0.182074	5.66439	7.08322e-05	0.00054922	precise
M335T469_POS	468.766	335.16	164.07	Met_pos_1588	468.516	335.16	164.071	0.249583	0.182107	4.02754	6.10352e-05	0.0006608	precise
M737T1032_NEG	1032.36	737.411	223.134	Met_neg_1824	1032.24	737.411	223.134	0.117563	0.182247	1.31132	0.000134391	0.0002926	precise
M487T493_POS	493.013	487.124	469.11	Met_pos_1617	491.926	487.124	469.113	1.08716	0.182801	6.9512	8.90466e-05	0.0032609	precise
M447T433_NEG	432.819	447.054	96.9606	Met_neg_1630	434.134	447.054	96.9601	1.31482	0.182856	5.18749	8.17465e-05	0.00050298	precise
M500T479_NEG	479.027	500.156	353.107	Met_neg_1320	477.162	500.156	353.103	1.86522	0.183048	11.1579	9.15527e-05	0.0039399	precise
M499T1075_NEG	1074.52	499.268	271.228	Met_neg_2217	1075.67	499.268	271.228	1.15097	0.183374	0.62088	9.15527e-05	0.0001684	precise
M332T264_POS	263.526	332.134	70.0649	Met_pos_1784	263.533	332.134	70.0651	0.00680878	0.183767	2.28687	6.10352e-05	0.00016023	precise
M811T348_NEG	348.413	811.304	631.247	Met_neg_656	349.137	811.304	631.241	0.723717	0.183932	10.1562	0.000149225	0.006411	precise
M323T461_NEG	461.053	323.041	163.041	Met_neg_1588	461.442	323.041	163.04	0.389262	0.184364	3.98675	5.95571e-05	0.00065	precise
M941T821_NEG	820.831	941.474	291.194	Met_neg_1764	820.701	941.475	291.197	0.130455	0.18461	10.1759	0.000173805	0.0029632	precise
M353T1010_POS	1009.57	353.269	261.22	Met_pos_134	1009.16	353.269	261.221	0.408919	0.184633	4.48815	6.5225e-05	0.0011724	precise
M495T684_POS	683.615	495.176	160.075	Met_pos_1842	684.475	495.176	160.076	0.860003	0.184889	3.7045	9.15527e-05	0.000593	precise
M736T416_POS	415.779	736.318	397.163	Met_pos_2562	417.072	736.318	397.165	1.29321	0.18497	3.70829	0.000136197	0.0014728	precise
M661T538_NEG	537.508	661.308	263.165	Met_neg_279	559.103	661.308	263.165	21.595	0.185158	2.27804	0.000122446	0.0005995	precise
M247T686_POS	685.946	247.169	81.07	Met_pos_2272	686.016	247.169	81.0699	0.0698351	0.185203	1.31183	4.57764e-05	0.00010635	precise
M873T460_NEG	460.089	873.339	223.062	Met_neg_2450	460.642	873.339	223.061	0.553483	0.185621	2.47286	0.00016211	0.0005516	precise
M193T299_POS	298.7	193.05	133.028	Met_pos_1389	318.07	193.05	133.028	19.3704	0.18568	3.13091	3.58455e-05	0.0004165	precise
M821T960_NEG	960.396	821.469	291.2	Met_neg_1821	960.821	821.469	291.197	0.424615	0.185724	9.9098	0.000152566	0.0028857	precise
M771T890_NEG	890.077	771.311	116.928	Met_neg_2044	890.623	771.311	116.929	0.545739	0.185753	3.59792	0.000143273	0.0004207	precise
M164T348_POS	347.624	164.02	105.036	Met_pos_175	347.1	164.02	105.037	0.523906	0.18606	3.81581	3.05176e-05	0.0004008	precise
M477T788_NEG	788.394	477.226	197.119	Met_neg_1513	788.383	477.226	197.118	0.0109263	0.186165	5.46677	8.88427e-05	0.0010776	precise
M476T285_NEG	285.33	476.215	432.184	Met_neg_2464	285.75	476.215	432.189	0.419941	0.186301	12.2516	8.87196e-05	0.005295	precise
M130T600_POS	600.321	130.065	103.054	Met_pos_2173	589.129	130.065	103.054	11.1918	0.186347	0.5861	2.42372e-05	6.04e-05	precise
M490T763_NEG	763.155	490.098	417.072	Met_neg_1039	763.441	490.098	417.069	0.286463	0.186805	6.52338	9.15527e-05	0.0027207	precise
M273T714_POS	714.235	273.102	255.091	Met_pos_2240	713.827	273.102	255.092	0.40762	0.187125	3.04479	5.11044e-05	0.0007767	precise
M889T750_NEG	749.6	889.444	291.199	Met_neg_2024	751.029	889.444	291.197	1.42912	0.1873	7.51966	0.000166593	0.0021897	precise
M325T628_NEG	628.115	325.202	209.119	Met_neg_2350	629.632	325.202	209.118	1.5172	0.187684	1.55606	6.10352e-05	0.0003254	precise
M649T706_NEG	706.307	649.144	116.928	Met_neg_651	718.865	649.144	116.929	12.5578	0.188048	3.68173	0.00012207	0.0004305	precise
M324T1002_POS	1001.56	324.29	62.06	Met_pos_246	1001.16	324.29	62.06	0.39618	0.188212	0.370287	6.10352e-05	2.298e-05	precise
M385T772_NEG	772.433	385.26	311.223	Met_neg_540	763.807	385.259	311.223	8.62577	0.188744	1.25184	7.27156e-05	0.0003896	precise
M385T772_NEG	772.433	385.26	311.223	Met_neg_2260	773.569	385.259	311.223	1.13589	0.188744	1.25184	7.27156e-05	0.0003896	precise
M323T910_NEG	910.033	323.223	291.2	Met_neg_1346	910.161	323.223	291.197	0.127694	0.188833	10.1622	6.10352e-05	0.0029592	precise
M164T439_POS	439.017	164.071	136.076	Met_pos_1585	439.187	164.071	136.076	0.16973	0.189714	4.34464	3.11265e-05	0.0005912	precise
M265T578_POS	578.312	265.18	247.171	Met_pos_1981	577.171	265.18	247.169	1.1415	0.189952	5.44404	5.03714e-05	0.0013456	precise
M658T1075_POS	1074.83	658.467	613.409	Met_pos_161	1074.37	658.467	613.41	0.462012	0.190335	0.774849	0.000125329	0.0004753	precise
M589T685_NEG	685.089	589.287	307.189	Met_neg_120	660.422	589.287	307.192	24.6671	0.190556	7.28503	0.000112292	0.0022379	precise
M518T798_POS	797.723	518.324	184.073	Met_pos_1446	797.2	518.324	184.073	0.523126	0.191358	2.5479	9.91854e-05	0.000469	precise
M518T798_POS	797.723	518.324	184.073	Met_pos_1523	812.272	518.324	184.073	14.5487	0.191358	2.60222	9.91854e-05	0.000479	precise
M369T499_POS	498.64	369.118	207.066	Met_pos_163	497.47	369.118	207.065	1.17048	0.191655	2.35771	7.07432e-05	0.0004882	precise
M369T499_POS	498.64	369.118	207.066	Met_pos_1840	510.649	369.118	207.065	12.0094	0.191655	2.4543	7.07432e-05	0.0005082	precise
M344T247_NEG	247.275	344.04	150.042	Met_neg_1375	249.037	344.04	150.042	1.76159	0.191823	3.27841	6.59948e-05	0.0004919	precise
M344T247_NEG	247.275	344.04	150.042	Met_neg_1522	243.851	344.04	150.042	3.42353	0.191823	3.545	6.59948e-05	0.0005319	precise
M805T860_NEG	859.963	805.437	291.199	Met_neg_1159	849.622	805.437	291.197	10.3415	0.192215	9.9517	0.000154817	0.0028979	precise
M476T988_POS	988.008	476.277	304.264	Met_pos_2093	986.754	476.277	304.263	1.25387	0.192226	0.618214	9.15527e-05	0.0001881	precise
M311T886_POS	886.1	311.258	69.0697	Met_pos_1848	886.039	311.258	69.0699	0.0614669	0.193118	2.91907	6.01096e-05	0.00020162	precise
M986T964_NEG	963.929	985.537	309.208	Met_neg_1247	964.648	985.537	309.207	0.719292	0.193252	3.83691	0.000190457	0.0011864	precise
M679T485_NEG	485.045	679.262	133.014	Met_neg_904	485.193	679.262	133.014	0.147661	0.193663	2.14413	0.000131548	0.0002852	precise
M523T643_NEG	643.394	523.186	80.9652	Met_neg_329	643.375	523.186	80.9652	0.0185545	0.193844	0.243561	0.000101416	1.972e-05	precise
M629T940_POS	940.111	629.405	611.391	Met_pos_1161	923.656	629.405	611.394	16.4552	0.193946	4.44983	0.00012207	0.0027206	precise
M629T695_NEG	694.768	629.214	437.188	Met_neg_696	695.094	629.214	437.187	0.326295	0.194004	2.87223	0.00012207	0.0012557	precise
M372T880_POS	879.708	372.347	88.0755	Met_pos_2003	879.403	372.347	88.0756	0.304935	0.19464	1.81514	7.24736e-05	0.00015987	precise
M133T447_POS	447.413	133.101	105.07	Met_pos_1493	446.765	133.101	105.07	0.647717	0.195345	2.78006	2.60006e-05	0.0002921	precise
M761T346_NEG	346.318	761.252	205.052	Met_neg_58	347.051	761.252	205.051	0.732611	0.19547	4.34332	0.000148802	0.0008906	precise
M367T626_POS	626.032	367.248	275.199	Met_pos_200	625.583	367.248	275.2	0.449407	0.195522	6.04687	7.18049e-05	0.0016641	precise
M367T626_POS	626.032	367.248	275.199	Met_pos_164	655.865	367.248	275.2	29.8333	0.195522	6.15588	7.18049e-05	0.0016941	precise
M936T721_POS	721.479	936.496	321.207	Met_pos_1365	721.383	936.496	321.206	0.096346	0.195522	2.22412	0.000183105	0.0007144	precise
M996T955_NEG	955.023	995.559	291.199	Met_neg_238	955.732	995.559	291.197	0.708712	0.196852	10.0279	0.000195978	0.0029201	precise
M619T1042_POS	1042.35	619.457	583.439	Met_pos_2123	1042.26	619.457	583.435	0.0851454	0.19706	6.37671	0.00012207	0.0037204	precise
M263T742_NEG	741.71	263.165	59.0137	Met_neg_1645	742.535	263.165	59.0139	0.824577	0.19806	3.03844	5.21226e-05	0.00017931	precise
M334T536_POS	536.007	334.295	228.232	Met_pos_1693	536.389	334.295	228.232	0.382073	0.198107	1.66322	6.62262e-05	0.0003796	precise
M279T618_NEG	617.908	279.091	96.9606	Met_neg_653	618.52	279.091	96.9602	0.612396	0.198759	4.68399	5.54719e-05	0.00045416	precise
M459T827_POS	826.632	459.126	160.075	Met_pos_1195	826.406	459.126	160.076	0.22603	0.199406	3.79758	9.15527e-05	0.0006079	precise
M365T820_NEG	819.622	365.233	291.2	Met_neg_542	819.635	365.233	291.197	0.0128629	0.199579	10.2096	7.28928e-05	0.002973	precise
M293T848_POS	848.479	293.211	275.199	Met_pos_15	848.269	293.211	275.2	0.209701	0.200748	6.7271	5.88615e-05	0.0018513	precise
M241T782_POS	781.569	241.18	71.049	Met_pos_2701	788.193	241.18	71.0491	6.62426	0.200875	1.0701	4.84469e-05	7.603e-05	precise
M607T393_NEG	393.388	607.167	427.105	Met_neg_1023	394.962	607.167	427.103	1.57442	0.201049	5.34648	0.00012207	0.0022835	precise
M607T454_NEG	453.864	607.167	427.106	Met_neg_176	459.828	607.167	427.103	5.96438	0.201049	5.84402	0.00012207	0.002496	precise
M605T453_NEG	452.671	605.06	116.928	Met_neg_298	452.681	605.06	116.929	0.00954757	0.201749	3.21222	0.00012207	0.0003756	precise
M226T211_POS	211.302	226.057	162.058	Met_pos_2276	208.36	226.057	162.058	2.94208	0.2025	4.83345	4.57764e-05	0.0007833	precise
M300T716_POS	716.049	300.29	60.0445	Met_pos_1044	704.628	300.29	60.0444	11.4208	0.203254	2.03699	6.10352e-05	0.00012231	precise
M899T936_NEG	936.071	899.464	223.134	Met_neg_2022	936.518	899.464	223.134	0.447053	0.203572	1.57798	0.000183105	0.0003521	precise
M479T865_NEG	864.843	479.242	311.223	Met_neg_2155	864.771	479.242	311.223	0.0724395	0.203602	0.363726	9.75745e-05	0.0001132	precise
M898T1017_NEG	1017.37	897.521	309.208	Met_neg_1963	1017.96	897.522	309.207	0.59493	0.204012	3.50024	0.000183105	0.0010823	precise
M896T1029_NEG	1029.4	896.501	116.929	Met_neg_1944	1030.53	896.501	116.929	1.1349	0.204245	6.37141	0.000183105	0.000745	precise
M448T348_NEG	348.413	448.182	61.9885	Met_neg_1846	349.195	448.182	61.9884	0.782248	0.204276	1.4614	9.15527e-05	9.059e-05	precise
M448T346_NEG	345.735	448.11	61.9885	Met_neg_1563	346.136	448.109	61.9884	0.401282	0.204309	1.11666	9.15527e-05	6.922e-05	precise
M435T343_1_NEG	342.511	435.057	214.028	Met_neg_2010	342.383	435.057	214.027	0.127665	0.204402	2.81132	8.89265e-05	0.0006017	precise
M610T475_POS	474.912	610.213	207.066	Met_pos_1962	476.577	610.213	207.065	1.66498	0.204445	2.63492	0.000124755	0.0005456	precise
M801T464_NEG	464.198	801.111	477.065	Met_neg_2397	464.509	801.112	477.064	0.310944	0.205457	2.193	0.000164594	0.0010462	precise
M295T657_POS	657.357	295.19	81.0697	Met_pos_2273	657.502	295.19	81.0698	0.145437	0.206765	0.389664	6.10352e-05	3.159e-05	precise
M275T991_POS	990.909	275.273	81.0699	Met_pos_1324	990.698	275.273	81.0698	0.21149	0.207362	1.62157	5.70812e-05	0.00013146	precise
M915T692_NEG	691.764	915.46	225.112	Met_neg_636	691.015	915.46	225.113	0.749042	0.208468	7.56952	0.000190844	0.001704	precise
M582T602_POS	602.024	582.495	537.441	Met_pos_1167	601.62	582.495	537.437	0.404103	0.209564	7.42654	0.00012207	0.0039913	precise
M582T282_NEG	282.273	582.191	304.06	Met_neg_1048	282.762	582.191	304.061	0.489457	0.209674	4.40865	0.00012207	0.0013405	precise
M869T805_NEG	804.659	869.492	341.236	Met_neg_2273	805.601	869.491	341.233	0.942499	0.210589	9.71565	0.000183105	0.0033153	precise
M869T805_NEG	804.659	869.492	341.236	Met_neg_2005	814.811	869.491	341.233	10.1515	0.210589	9.71565	0.000183105	0.0033153	precise
M217T96_NEG	96.0068	216.945	116.928	Met_neg_2182	96.0378	216.945	116.929	0.0309509	0.211005	5.09371	4.57764e-05	0.0005956	precise
M281T511_POS	510.896	281.175	79.0542	Met_pos_1046	509.981	281.175	79.0541	0.914571	0.211335	0.998556	5.94222e-05	7.894e-05	precise
M251T1005_POS	1004.9	251.201	67.0543	Met_pos_1480	1004.52	251.201	67.0542	0.379056	0.211663	1.75321	5.31698e-05	0.00011756	precise
M255T712_POS	711.817	255.159	135.117	Met_pos_1360	709.25	255.159	135.117	2.56678	0.212107	3.5473	5.41211e-05	0.0004793	precise
M255T712_POS	711.817	255.159	135.117	Met_pos_1687	720.202	255.159	135.117	8.38541	0.212107	3.99137	5.41211e-05	0.0005393	precise
M844T998_NEG	998.262	844.484	291.194	Met_neg_1807	998.526	844.485	291.197	0.26386	0.212354	10.0911	0.00017933	0.0029385	precise
M459T823_NEG	823.167	459.202	291.195	Met_neg_2067	824.526	459.202	291.196	1.35932	0.213273	4.57286	9.79356e-05	0.0013316	precise
M797T1074_POS	1074.25	796.52	307.229	Met_pos_111	1072.75	796.52	307.227	1.49507	0.2136	5.99915	0.000170137	0.0018431	precise
M797T1074_POS	1074.25	796.52	307.229	Met_pos_128	1079.66	796.52	307.227	5.40732	0.2136	6.2921	0.000170137	0.0019331	precise
M797T1074_POS	1074.25	796.52	307.229	Met_pos_217	1102.94	796.52	307.227	28.6927	0.2136	6.42229	0.000170137	0.0019731	precise
M958T821_NEG	820.831	958.465	116.928	Met_neg_2062	820.662	958.465	116.928	0.168514	0.213917	5.75395	0.000205032	0.0006728	precise
M569T385_NEG	385.039	569.19	349.134	Met_neg_2257	385.486	569.19	349.131	0.447189	0.214463	6.85473	0.00012207	0.0023932	precise
M569T369_NEG	368.798	569.19	349.134	Met_neg_1497	369.667	569.19	349.131	0.868507	0.214463	7.91451	0.00012207	0.0027632	precise
M852T906_NEG	905.776	852.438	116.928	Met_neg_57	905.894	852.439	116.929	0.117776	0.214802	5.98997	0.000183105	0.0007004	precise
M287T412_POS	412.099	287.055	153.018	Met_pos_1284	386.178	287.055	153.018	25.9215	0.215897	0.81951	6.19743e-05	0.0001254	precise
M565T518_NEG	517.706	565.324	519.317	Met_neg_1979	519.208	565.324	519.317	1.50189	0.21593	0.0820308	0.00012207	4.26e-05	precise
M565T518_NEG	517.706	565.324	519.317	Met_neg_1044	529.137	565.324	519.317	11.4307	0.21593	0.0820308	0.00012207	4.26e-05	precise
M423T344_POS	343.92	423.18	293.118	Met_pos_1367	343.019	423.18	293.117	0.901265	0.216345	3.57946	9.15527e-05	0.0010492	precise
M399T318_NEG	317.756	399.093	191.035	Met_neg_2355	318.293	399.093	191.035	0.53691	0.216977	1.21967	8.65942e-05	0.000233	precise
M907T404_NEG	403.762	907.324	477.189	Met_neg_557	403.911	907.324	477.192	0.148751	0.217453	6.26373	0.000197301	0.002989	precise
M561T530_NEG	529.798	561.125	189.057	Met_neg_1635	530.358	561.125	189.056	0.560056	0.217546	4.04801	0.00012207	0.0007653	precise
M280T954_NEG	953.866	279.918	146.961	Met_neg_476	953.624	279.918	146.961	0.242323	0.218047	4.35626	6.10352e-05	0.0006402	precise
M322T252_NEG	251.516	322.093	159.033	Met_neg_745	250.544	322.093	159.033	0.971796	0.218708	2.34543	7.04443e-05	0.000373	precise
M322T252_NEG	251.516	322.093	159.033	Met_neg_366	253.058	322.093	159.033	1.54183	0.218708	2.40831	7.04443e-05	0.000383	precise
M209T540_POS	539.956	209.154	109.064	Met_pos_1052	539.756	209.154	109.065	0.199619	0.218865	2.43984	4.57764e-05	0.0002661	precise
M209T382_POS	381.624	209.117	131.086	Met_pos_1274	368.868	209.117	131.086	12.7564	0.218903	3.67851	4.57764e-05	0.0004822	precise
M503T406_POS	405.842	503.191	137.059	Met_pos_2162	405.874	503.191	137.06	0.0324819	0.219371	2.9987	0.000110385	0.000411	precise
M417T1043_NEG	1042.53	417.265	291.194	Met_neg_253	1042.75	417.265	291.197	0.216086	0.219412	10.1145	9.15527e-05	0.0029453	precise
M833T896_NEG	896.189	833.432	305.176	Met_neg_68	896.163	833.433	305.176	0.0263419	0.2197	1.37658	0.000183105	0.0004201	precise
M391T703_NEG	703.349	391.153	223.134	Met_neg_2252	702.95	391.153	223.134	0.398562	0.21993	1.90289	8.60261e-05	0.0004246	precise
M243T461_POS	461.13	243.088	172.088	Met_pos_1570	460.939	243.088	172.087	0.19074	0.220084	5.14972	5.34996e-05	0.0008862	precise
M647T218_NEG	218.282	647.389	164.073	Met_neg_1099	218.26	647.389	164.072	0.0215314	0.220477	6.64283	0.000142735	0.0010899	precise
M394T1073_POS	1073.21	394.205	362.182	Met_pos_2040	1072.78	394.205	362.178	0.433296	0.22075	9.47599	8.70205e-05	0.003432	precise
M410T587_POS	586.512	410.238	143.106	Met_pos_2285	586.612	410.238	143.107	0.0995203	0.220807	3.38629	9.05834e-05	0.0004846	precise
M167T572_POS	572.068	167.107	121.101	Met_pos_2500	570.835	167.107	121.101	1.23271	0.221764	2.43846	3.70583e-05	0.0002953	precise
M275T238_NEG	238.039	275.152	119.05	Met_neg_59	238.379	275.151	119.05	0.340112	0.221824	5.90339	6.10352e-05	0.0007028	precise
M550T1057_NEG	1057.29	550.087	457.042	Met_neg_220	1057.88	550.087	457.04	0.594032	0.221911	5.675	0.00012207	0.0025937	precise
M241T1018_POS	1018.08	241.18	83.0489	Met_pos_2669	1017.91	241.18	83.0491	0.168732	0.223087	1.8595	5.38041e-05	0.00015443	precise
M333T321_NEG	320.818	333.109	144.046	Met_neg_638	321.385	333.109	144.046	0.567115	0.223247	2.65125	7.43656e-05	0.0003819	precise
M337T82_NEG	82.0556	337.078	113.996	Met_neg_2080	82.3351	337.078	113.996	0.279469	0.224072	0.448262	7.55297e-05	5.11e-05	precise
M407T478_NEG	478.431	407.011	116.928	Met_neg_2186	478.578	407.011	116.929	0.147395	0.224939	4.02553	9.15527e-05	0.0004707	precise
M470T278_POS	277.524	470.37	114.092	Met_pos_1604	276.985	470.37	114.091	0.539449	0.225265	2.00979	0.000105958	0.0002293	precise
M135T740_POS	739.968	135.08	107.086	Met_pos_1887	739.637	135.08	107.085	0.331495	0.225921	3.82965	3.05176e-05	0.0004101	precise
M545T524_NEG	523.813	545.04	100.934	Met_neg_2095	524.754	545.039	100.934	0.940749	0.226009	4.01452	0.000123184	0.0004052	precise
M357T566_NEG	565.623	357.192	239.165	Met_neg_362	566.236	357.192	239.165	0.61281	0.226119	2.8219	8.0768e-05	0.0006749	precise
M404T353_POS	353.427	404.155	207.066	Met_pos_165	352.756	404.155	207.065	0.670609	0.226529	2.47507	9.15527e-05	0.0005125	precise
M538T406_POS	405.842	538.228	137.059	Met_pos_1227	405.592	538.228	137.06	0.24989	0.226664	3.30221	0.000121997	0.0004526	precise
M576T622_NEG	622.171	576.112	96.9607	Met_neg_676	622.621	576.112	96.9602	0.449832	0.226909	5.10302	0.000130725	0.00049479	precise
M868T444_NEG	444.117	868.267	722.218	Met_neg_1040	443.162	868.267	722.208	0.955397	0.227223	12.9944	0.00019729	0.0093847	precise
M929T472_NEG	471.773	929.235	427.106	Met_neg_293	472.328	929.235	427.103	0.554574	0.227721	5.76629	0.000211607	0.0024628	precise
M325T977_POS	977.048	325.237	293.214	Met_pos_1994	991.001	325.237	293.211	13.9532	0.227735	10.1013	7.40679e-05	0.0029618	precise
M191T354_POS	353.955	191.085	114.055	Met_pos_1461	353.884	191.085	114.055	0.070526	0.228104	0.974092	4.35873e-05	0.0001111	precise
M537T736_NEG	736.388	537.247	197.119	Met_neg_1984	737.706	537.247	197.118	1.31806	0.229004	5.16948	0.000123031	0.001019	precise
M199T333_NEG	332.971	199.051	184.029	Met_neg_2427	333.515	199.051	184.028	0.544233	0.229973	7.16685	4.57764e-05	0.0013189	precise
M309T1065_POS	1065.28	309.242	277.215	Met_pos_144	1071.15	309.242	277.216	5.87311	0.230261	3.43991	7.12063e-05	0.0009536	precise
M528T763_NEG	763.155	528.072	419.063	Met_neg_383	763.444	528.072	419.067	0.289014	0.231162	8.95776	0.00012207	0.0037539	precise
M461T318_NEG	317.756	461.166	179.07	Met_neg_1184	318.375	461.167	179.071	0.619205	0.231183	7.22226	0.000106614	0.0012933	precise
M477T454_NEG	454.476	477.198	195.102	Met_neg_374	471.45	477.198	195.103	16.9736	0.23157	4.83745	0.000110505	0.0009438	precise
M521T342_POS	342.163	521.202	131.05	Met_pos_2697	341.679	521.202	131.049	0.483576	0.231973	5.94663	0.000120905	0.0007793	precise
M172T374_NEG	374.136	172.098	130.088	Met_neg_1607	374.239	172.098	130.087	0.102866	0.232424	1.43596	3.99998e-05	0.0001868	precise
M535T904_NEG	903.908	535.312	253.217	Met_neg_1234	897.817	535.312	253.217	6.09134	0.232493	2.20048	0.000124457	0.0005572	precise
M535T904_NEG	903.908	535.312	253.217	Met_neg_2054	904.232	535.312	253.217	0.323713	0.232493	2.20048	0.000124457	0.0005572	precise
M593T815_NEG	815.366	593.264	80.9652	Met_neg_2399	816.41	593.264	80.9652	1.04368	0.23276	0.198233	0.000138088	1.605e-05	precise
M301T510_POS	510.352	301.118	255.111	Met_pos_1180	509.838	301.118	255.113	0.514424	0.233614	9.03208	7.03453e-05	0.0023042	precise
M503T349_NEG	348.961	503.122	116.928	Met_neg_2136	349.163	503.123	116.929	0.201854	0.234181	3.90153	0.000117822	0.0004562	precise
M513T415_POS	414.725	513.364	114.092	Met_pos_1307	414.564	513.364	114.091	0.160815	0.234531	2.40685	0.0001204	0.0002746	precise
M195T239_NEG	238.657	194.892	57.9756	Met_neg_262	224.776	194.892	57.9757	13.8813	0.234881	1.22137	4.57764e-05	7.081e-05	precise
M195T239_NEG	238.657	194.892	57.9756	Met_neg_2017	238.617	194.892	57.9757	0.0399518	0.234881	1.73883	4.57764e-05	0.00010081	precise
M236T630_POS	629.502	236.114	69.0695	Met_pos_1959	629.164	236.114	69.0698	0.337736	0.235637	3.88694	5.56371e-05	0.00026847	precise
M335T228_POS	227.923	335.124	317.114	Met_pos_2637	227.657	335.124	317.113	0.26568	0.236944	1.50419	7.94055e-05	0.000477	precise
M537T980_NEG	980.411	537.328	255.231	Met_neg_1735	981.088	537.328	255.233	0.677497	0.237702	6.91251	0.000127724	0.0017643	precise
M959T983_POS	982.823	958.574	307.229	Met_pos_2034	981.762	958.574	307.227	1.061	0.23816	6.20519	0.000228294	0.0019064	precise
M525T316_NEG	315.915	525.161	167.036	Met_neg_880	316.495	525.162	167.035	0.580251	0.238743	6.22684	0.000125379	0.0010401	precise
M263T630_POS	630.104	263.164	95.0491	Met_pos_2601	628.772	263.164	95.049	1.33156	0.239352	0.605372	6.29888e-05	5.754e-05	precise
M763T416_NEG	416.189	763.281	525.22	Met_neg_978	418.467	763.281	525.213	2.27781	0.239892	12.847	0.000183105	0.0067474	precise
M795T966_NEG	966.348	795.49	277.217	Met_neg_152	966.966	795.49	277.217	0.618423	0.240147	0.597004	0.000191035	0.0001655	precise
M508T453_POS	452.566	508.145	177.055	Met_pos_2614	452.012	508.145	177.055	0.553735	0.240227	1.09853	0.00012207	0.0001945	precise
M257T596_POS	595.645	257.128	229.133	Met_pos_1561	593.182	257.129	229.133	2.46298	0.24115	3.62802	6.20066e-05	0.0008313	precise
M257T596_POS	595.645	257.128	229.133	Met_pos_1145	597.48	257.129	229.133	1.83496	0.24115	3.80259	6.20066e-05	0.0008713	precise
M427T411_NEG	411.285	427.197	59.0137	Met_neg_1990	411.434	427.197	59.0139	0.14931	0.241503	3.72556	0.000103169	0.00021986	precise
M884T1077_NEG	1077.44	883.542	341.236	Met_neg_1515	1076.87	883.542	341.233	0.574234	0.242035	9.04133	0.000213848	0.0030852	precise
M189T389_POS	389.019	189.127	171.116	Met_pos_1458	388.547	189.127	171.117	0.472161	0.24204	2.66543	4.57764e-05	0.0004561	precise
M410T958_POS	958.238	410.305	105.07	Met_pos_2632	958.685	410.305	105.07	0.447384	0.242963	3.17598	9.96891e-05	0.0003337	precise
M501T1079_POS	1079.26	501.357	81.0699	Met_pos_1170	1072.69	501.357	81.0698	6.56699	0.24348	1.03195	0.00012207	8.366e-05	precise
M769T497_NEG	496.788	769.35	705.327	Met_neg_2339	509.587	769.35	705.333	12.7994	0.244067	9.50713	0.000187773	0.0067057	precise
M769T497_NEG	496.788	769.35	705.327	Met_neg_1333	497.044	769.35	705.334	0.255708	0.244067	10.1026	0.000187773	0.0071257	precise
M521T409_NEG	408.638	521.203	329.143	Met_neg_1397	409.215	521.203	329.139	0.577016	0.24459	10.6502	0.000127481	0.0035054	precise
M617T1050_NEG	1049.66	617.37	291.194	Met_neg_228	1050.34	617.37	291.197	0.67807	0.245668	9.12098	0.000151668	0.002656	precise
M445T439_NEG	438.757	445.114	357.131	Met_neg_2235	438.803	445.114	357.134	0.0458512	0.245858	9.24666	0.000109435	0.0033023	precise
M291T903_NEG	902.745	291.196	121.103	Met_neg_1562	910.537	291.196	121.102	7.7918	0.246116	1.87032	7.16681e-05	0.0002265	precise
M291T903_NEG	902.745	291.196	121.103	Met_neg_1696	902.935	291.196	121.102	0.18996	0.246116	2.86122	7.16681e-05	0.0003465	precise
M803T948_POS	947.559	803.494	275.198	Met_pos_1536	946.615	803.494	275.201	0.944396	0.246259	8.34591	0.000197868	0.0022968	precise
M248T726_POS	726.298	248.114	69.0697	Met_pos_229	725.512	248.114	69.0699	0.785789	0.246334	2.56349	6.11188e-05	0.00017706	precise
M645T1069_NEG	1069.33	645.256	577.271	Met_neg_854	1049.56	645.256	577.269	19.7708	0.246945	4.69695	0.000159343	0.0027114	precise
M142T69_POS	69.2607	142.086	79.0542	Met_pos_1955	69.4822	142.086	79.0542	0.221456	0.247505	1.00336	3.5167e-05	7.932e-05	precise
M425T647_NEG	646.982	425.127	116.928	Met_neg_1232	647.158	425.127	116.929	0.176387	0.247963	5.59914	0.000105416	0.0006547	precise
M337T552_NEG	552.169	337.187	291.182	Met_neg_687	552.754	337.187	291.181	0.5849	0.248475	3.02664	8.37825e-05	0.0008813	precise
M924T1033_POS	1033.32	923.536	581.415	Met_pos_213	1033	923.536	581.42	0.315776	0.248646	8.10653	0.000229634	0.0047133	precise
M309T541_NEG	541.164	309.101	96.9606	Met_neg_2460	541.614	309.102	96.9602	0.449568	0.249271	4.65707	7.70501e-05	0.00045155	precise
M487T337_NEG	336.58	487.091	116.928	Met_neg_1136	331.906	487.091	116.929	4.67371	0.250611	4.03494	0.00012207	0.0004718	precise
M208T175_POS	174.93	208.137	69.0697	Met_pos_2439	177.488	208.137	69.0699	2.5583	0.250786	2.20646	5.21977e-05	0.0001524	precise
M560T858_POS	857.632	560.379	261.22	Met_pos_2196	857.915	560.379	261.222	0.282579	0.250907	7.32557	0.000140603	0.0019136	precise
M364T256_POS	256.414	364.136	197.109	Met_pos_2605	256.405	364.136	197.111	0.00946425	0.251424	7.0118	9.15527e-05	0.0013821	precise
M242T592_NEG	591.851	241.995	112.937	Met_neg_2240	592.475	241.995	112.937	0.624357	0.252216	4.5326	6.10352e-05	0.0005119	precise
M351T705_POS	705.058	351.253	259.204	Met_pos_1411	693.004	351.253	259.206	12.0541	0.252415	4.20747	8.86614e-05	0.0010906	precise
M244T408_NEG	408.091	244.061	142.066	Met_neg_1577	409.075	244.061	142.066	0.984025	0.253468	3.36463	6.18617e-05	0.000478	precise
M832T429_NEG	428.66	831.527	153.022	Met_neg_602	429.213	831.527	153.023	0.552549	0.25348	6.21803	0.000210776	0.0009515	precise
M481T307_NEG	307.349	481.101	75.0085	Met_neg_2231	302.331	481.101	75.0088	5.01846	0.253731	4.40508	0.00012207	0.00033042	precise
M481T307_NEG	307.349	481.101	75.0085	Met_neg_1516	308.433	481.101	75.0088	1.08431	0.253731	4.40508	0.00012207	0.00033042	precise
M753T579_NEG	579.293	753.354	309.209	Met_neg_1777	579.306	753.355	309.207	0.0125545	0.254001	5.95167	0.000191353	0.0018403	precise
M753T579_NEG	579.293	753.354	309.209	Met_neg_1553	583.913	753.355	309.207	4.61966	0.254001	6.14572	0.000191353	0.0019003	precise
M503T600_NEG	599.634	502.971	179.881	Met_neg_1169	600.324	502.971	179.883	0.689927	0.2548	6.92062	0.000128157	0.0012449	precise
M359T293_NEG	293.286	359.098	197.046	Met_neg_1296	293.89	359.098	197.046	0.604173	0.254952	3.2901	9.15527e-05	0.0006483	precise
M591T515_NEG	515.214	591.172	223.062	Met_neg_2176	517.279	591.172	223.061	2.06501	0.255488	2.57418	0.000151037	0.0005742	precise
M777T1060_NEG	1060.27	777.443	249.188	Met_neg_1279	1061.2	777.443	249.186	0.933576	0.25562	8.0149	0.00019873	0.0019972	precise
M477T606_NEG	606.322	477.107	116.928	Met_neg_1223	606.591	477.107	116.929	0.269194	0.255855	3.64667	0.00012207	0.0004264	precise
M667T428_NEG	428.152	667.178	175.024	Met_neg_389	428.146	667.178	175.025	0.0061176	0.255897	5.80203	0.000170729	0.0010155	precise
M697T418_NEG	417.927	697.199	223.062	Met_neg_1209	417.404	697.198	223.061	0.522577	0.25705	3.0606	0.000179215	0.0006827	precise
M237T523_NEG	522.656	237.041	134.037	Met_neg_191	522.843	237.041	134.037	0.187461	0.257488	4.93594	6.10352e-05	0.0006616	precise
M577T1069_NEG	1069.33	577.269	80.9652	Met_neg_1677	1069.41	577.268	80.9652	0.0840334	0.257659	0.358549	0.000148738	2.903e-05	precise
M151T377_POS	377.083	151.075	43.0179	Met_pos_2167	377.057	151.075	43.0178	0.0261719	0.258431	0.83477	3.90425e-05	3.591e-05	precise
M354T504_POS	504.374	354.191	86.0959	Met_pos_2422	504.429	354.191	86.0963	0.0553295	0.258484	4.76106	9.15527e-05	0.00040991	precise
M472T291_NEG	290.849	472.241	130.088	Met_neg_204	290.024	472.241	130.087	0.824793	0.258491	1.49899	0.00012207	0.000195	precise
M725T894_NEG	893.764	725.396	397.132	Met_neg_2173	915.87	725.396	397.135	22.1059	0.259544	6.72366	0.000188272	0.0026702	precise
M705T1065_POS	1064.66	704.51	349.241	Met_pos_1757	1065.4	704.51	349.238	0.74401	0.259905	10.2993	0.000183105	0.0035969	precise
M247T833_POS	832.661	247.169	149.096	Met_pos_2458	832.191	247.169	149.096	0.469888	0.260436	0.763267	6.43717e-05	0.0001138	precise
M695T600_NEG	599.634	694.512	648.499	Met_neg_1544	600.323	694.512	648.507	0.688638	0.260651	11.1829	0.000181026	0.0072522	precise
M423T462_NEG	461.589	422.966	116.928	Met_neg_1786	460.902	422.966	116.929	0.687223	0.261211	3.54233	0.000110483	0.0004142	precise
M797T398_NEG	398.241	797.325	617.263	Met_neg_1131	397.446	797.325	617.261	0.79459	0.261765	2.15938	0.000208711	0.0013329	precise
M267T213_POS	212.525	267.134	74.0597	Met_pos_1186	212.284	267.134	74.06	0.241268	0.26399	3.21564	7.05206e-05	0.00023815	precise
M693T473_NEG	472.988	693.131	373.131	Met_neg_2037	472.355	693.13	373.129	0.632881	0.264172	5.47799	0.000183105	0.002044	precise
M693T461_NEG	461.053	693.131	373.131	Met_neg_2071	462.275	693.13	373.129	1.22192	0.264172	6.04081	0.000183105	0.002254	precise
M727T301_NEG	301.23	727.194	87.0084	Met_neg_2226	301.552	727.194	87.0088	0.322455	0.265182	4.86054	0.000192839	0.00042291	precise
M230T234_NEG	233.795	229.861	57.9757	Met_neg_283	234.197	229.861	57.9757	0.401946	0.265531	0.462263	6.10352e-05	2.68e-05	precise
M311T626_POS	626.032	311.269	293.256	Met_pos_140	625.217	311.269	293.259	0.814989	0.265962	8.60708	8.27859e-05	0.0025241	precise
M577T1049_NEG	1049.1	577.269	80.9653	Met_neg_1591	1049.42	577.268	80.9652	0.324149	0.266249	1.00549	0.000153697	8.141e-05	precise
M686T1037_POS	1036.75	686.448	229.145	Met_pos_1053	1037.27	686.448	229.143	0.522166	0.266744	5.47212	0.000183105	0.0012539	precise
M686T1037_POS	1036.75	686.448	229.145	Met_pos_1946	1043.23	686.448	229.143	6.4844	0.266744	5.51576	0.000183105	0.0012639	precise
M502T479_POS	478.892	502.171	337.109	Met_pos_1724	478.691	502.171	337.107	0.200654	0.267023	6.86073	0.000134091	0.0023128	precise
M429T813_POS	813.219	429.116	130.065	Met_pos_1915	812.612	429.116	130.065	0.606821	0.26888	0.76577	0.000115381	9.96e-05	precise
M751T836_NEG	835.808	751.391	291.2	Met_neg_1613	836.001	751.391	291.197	0.192541	0.269243	10.2776	0.000202307	0.0029928	precise
M537T311_NEG	311.008	537.198	297.116	Met_neg_1314	311.748	537.198	297.113	0.739504	0.269769	8.59302	0.00014492	0.0025531	precise
M521T761_POS	761.482	521.251	349.234	Met_pos_1990	761.336	521.251	349.237	0.145561	0.270018	10.5576	0.000140747	0.0036871	precise
M695T754_NEG	753.708	695.349	397.132	Met_neg_1750	754.182	695.349	397.135	0.473899	0.270499	7.31817	0.000188091	0.0029063	precise
M561T607_NEG	606.942	561.255	279.161	Met_neg_2359	578.847	561.256	279.16	28.0948	0.27064	3.59399	0.000151898	0.0010033	precise
M338T263_NEG	262.616	337.961	116.928	Met_neg_337	263.819	337.961	116.929	1.20322	0.270897	4.08112	9.15527e-05	0.0004772	precise
M654T498_NEG	497.928	654.168	223.062	Met_neg_2289	498.541	654.167	223.061	0.613205	0.271093	2.64187	0.00017734	0.0005893	precise
M327T589_NEG	588.974	327.218	171.102	Met_neg_1336	595.746	327.218	171.103	6.7724	0.272755	1.66157	8.92502e-05	0.0002843	precise
M327T589_NEG	588.974	327.218	171.102	Met_neg_1560	587.583	327.218	171.103	1.39066	0.272755	1.83691	8.92502e-05	0.0003143	precise
M327T589_NEG	588.974	327.218	171.102	Met_neg_1572	591.059	327.218	171.103	2.0851	0.272755	1.83691	8.92502e-05	0.0003143	precise
M447T694_NEG	693.562	447.333	183.14	Met_neg_734	694.051	447.333	183.139	0.48937	0.272885	3.54212	0.00012207	0.0006487	precise
M713T1038_NEG	1037.78	713.411	277.216	Met_neg_164	1044.04	713.412	277.217	6.26403	0.273414	3.16394	0.000195057	0.0008771	precise
M667T510_NEG	510.486	667.282	223.134	Met_neg_2297	527.888	667.282	223.134	17.402	0.274405	1.97012	0.000183105	0.0004396	precise
M667T510_NEG	510.486	667.282	223.134	Met_neg_1716	510.625	667.282	223.134	0.139188	0.274405	1.47714	0.000183105	0.0003296	precise
M431T389_NEG	389.121	431.192	59.0136	Met_neg_1558	389.182	431.192	59.0138	0.0612416	0.276667	2.85848	0.000119296	0.00016869	precise
M431T375_NEG	375.343	431.192	59.0136	Met_neg_1799	377.707	431.192	59.0139	2.36424	0.276667	4.21409	0.000119296	0.00024869	precise
M661T530_NEG	529.798	661.05	116.928	Met_neg_317	546.934	661.05	116.929	17.1362	0.276992	3.89212	0.000183105	0.0004551	precise
M679T1019_POS	1018.66	679.37	275.2	Met_pos_2159	1018.61	679.369	275.2	0.054319	0.278192	1.28633	0.000188995	0.000354	precise
M719T985_NEG	984.505	719.438	291.199	Met_neg_783	986.922	719.438	291.197	2.41687	0.278507	6.82494	0.000200369	0.0019874	precise
M779T903_NEG	902.745	779.422	223.134	Met_neg_1251	903.218	779.422	223.134	0.47308	0.27925	1.32835	0.000217654	0.0002964	precise
M379T484_NEG	484.427	379.097	217.044	Met_neg_1126	484.968	379.097	217.044	0.541064	0.27965	2.32533	0.000106015	0.0005047	precise
M325T743_POS	742.834	325.201	81.07	Met_pos_1728	741.53	325.201	81.0698	1.3038	0.280216	2.73604	9.11266e-05	0.00022181	precise
M319T542_NEG	542.396	319.166	129.103	Met_neg_2345	542.518	319.167	129.103	0.122291	0.280701	4.02081	8.95904e-05	0.0005191	precise
M870T1001_NEG	1001.22	869.527	327.215	Met_neg_2275	995.045	869.527	327.218	6.17463	0.280774	7.14478	0.000244141	0.0023379	precise
M325T844_NEG	844.126	325.202	293.178	Met_neg_1410	844.649	325.202	293.176	0.522802	0.281526	6.82764	9.15527e-05	0.0020017	precise
M366T990_POS	989.841	366.21	248.076	Met_pos_1964	990.741	366.21	248.074	0.899809	0.281531	7.09909	0.0001031	0.0017611	precise
M435T516_NEG	515.802	435.036	96.9606	Met_neg_580	516.23	435.036	96.9601	0.427795	0.281713	5.32456	0.000122555	0.00051627	precise
M416T630_POS	629.502	416.066	352.064	Met_pos_2487	628.751	416.065	352.067	0.751289	0.282012	8.58587	0.000117335	0.0030228	precise
M753T865_NEG	865.441	753.406	293.214	Met_neg_2160	865.363	753.407	293.212	0.0782246	0.28303	6.43936	0.000213236	0.0018881	precise
M323T948_POS	948.139	323.222	291.193	Met_pos_204	947.742	323.222	291.196	0.397394	0.283251	7.51385	9.15527e-05	0.002188	precise
M323T636_NEG	636.027	323.187	223.134	Met_neg_395	635.048	323.187	223.134	0.978713	0.283281	1.4005	9.15527e-05	0.0003125	precise
M323T636_NEG	636.027	323.187	223.134	Met_neg_1867	638.858	323.187	223.134	2.83146	0.283281	2.07274	9.15527e-05	0.0004625	precise
M422T508_POS	508.342	422.228	86.0961	Met_pos_2130	507.68	422.229	86.0964	0.662128	0.28348	3.24532	0.000119693	0.00027941	precise
M328T809_NEG	809.429	328.213	128.035	Met_neg_2189	809.381	328.213	128.035	0.0482463	0.28412	1.08329	9.32519e-05	0.0001387	precise
M719T943_NEG	943.211	719.221	614.2	Met_neg_299	944.395	719.221	614.202	1.184	0.284393	3.7898	0.000204542	0.0023277	precise
M643T992_POS	992.132	643.24	583.221	Met_pos_1352	991.378	643.24	583.219	0.754231	0.284661	3.62265	0.000183105	0.0021128	precise
M856T970_NEG	969.859	856.47	291.199	Met_neg_1439	969.442	856.47	291.197	0.416899	0.285055	7.61375	0.000244141	0.0022171	precise
M806T564_POS	564.408	806.447	135.081	Met_pos_1853	563.931	806.448	135.08	0.477446	0.285522	6.13635	0.000230258	0.0008289	precise
M160T723_POS	723.282	160.076	117.057	Met_pos_2069	723.537	160.076	117.057	0.255156	0.285967	5.24872	4.57764e-05	0.0006144	precise
M853T1030_NEG	1030	853.495	339.217	Met_neg_1534	1030.71	853.495	339.217	0.709187	0.286048	0.154473	0.000244141	5.24e-05	precise
M299T504_NEG	504.042	299.187	183.104	Met_neg_1290	505.322	299.187	183.103	1.28025	0.286661	5.10642	8.57652e-05	0.000935	precise
M299T504_NEG	504.042	299.187	183.104	Met_neg_171	512.571	299.187	183.103	8.52927	0.286661	5.54334	8.57652e-05	0.001015	precise
M319T290_NEG	290.228	319.094	156.033	Met_neg_516	290.882	319.094	156.033	0.653777	0.286915	1.19975	9.15527e-05	0.0001872	precise
M212T508_POS	508.342	212.023	89.0418	Met_pos_1424	508.082	212.023	89.0419	0.259764	0.28787	1.0157	6.10352e-05	9.044e-05	precise
M318T240_NEG	239.837	318.029	116.928	Met_neg_933	241.12	318.029	116.929	1.28316	0.287876	4.54551	9.15527e-05	0.0005315	precise
M336T427_POS	427.364	336.108	160.075	Met_pos_190	427.125	336.108	160.076	0.238625	0.287927	3.45962	9.67746e-05	0.0005538	precise
M382T887_POS	886.639	382.205	364.193	Met_pos_1835	886.662	382.205	364.194	0.0232195	0.289086	3.92565	0.00011049	0.0014297	precise
M691T387_NEG	387.408	691.119	96.9606	Met_neg_404	387.108	691.119	96.9601	0.299671	0.289787	5.44358	0.000200277	0.00052781	precise
M629T940_POS	940.111	629.405	611.391	Met_pos_1451	939.694	629.405	611.394	0.416882	0.290918	4.35169	0.000183105	0.0026606	precise
M767T1072_NEG	1072.25	767.459	253.182	Met_neg_111	1074.78	767.459	253.181	2.52643	0.291045	5.10188	0.000223365	0.0012917	precise
M932T772_NEG	772.433	931.517	445.231	Met_neg_1912	773.095	931.517	445.236	0.662289	0.291831	10.8374	0.000271846	0.0048252	precise
M835T840_NEG	839.93	835.448	289.182	Met_neg_1546	839.014	835.448	289.181	0.915997	0.292227	3.92834	0.000244141	0.001136	precise
M373T675_POS	674.607	373.053	130.065	Met_pos_1426	674.301	373.053	130.065	0.306076	0.292303	0.524353	0.000109044	6.82e-05	precise
M430T295_POS	295.248	430.265	223.156	Met_pos_2452	295.705	430.265	223.154	0.457221	0.292924	7.99985	0.000126035	0.0017852	precise
M297T779_POS	778.642	297.206	219.176	Met_pos_1136	777.991	297.206	219.174	0.651056	0.293812	6.8644	8.73228e-05	0.0015045	precise
M318T705_POS	705.058	318.3	60.0445	Met_pos_271	703.659	318.3	60.0443	1.39884	0.294345	2.51631	9.369e-05	0.00015109	precise
M521T782_POS	781.569	521.251	349.234	Met_pos_232	780.456	521.251	349.237	1.11344	0.294544	9.33606	0.000153531	0.0032605	precise
M189T350_POS	350.214	189.127	119.085	Met_pos_1586	349.055	189.127	119.085	1.15884	0.294631	3.97949	5.57228e-05	0.0004739	precise
M353T857_POS	857.106	353.269	261.22	Met_pos_1775	831.063	353.268	261.221	26.0426	0.295208	5.70589	0.000104288	0.0014905	precise
M700T824_POS	824.346	700.426	503.332	Met_pos_1614	824.297	700.427	503.337	0.0489383	0.295687	9.49841	0.000207107	0.0047809	precise
M307T728_NEG	728.018	307.192	289.182	Met_neg_1610	728.361	307.191	289.181	0.343213	0.298032	2.61117	9.15527e-05	0.0007551	precise
M487T344_POS	343.92	487.193	130.065	Met_pos_1929	343.672	487.192	130.065	0.247545	0.298035	1.11867	0.0001452	0.0001455	precise
M867T843_NEG	842.928	867.475	339.217	Met_neg_2370	843.776	867.475	339.217	0.848155	0.2983	1.18272	0.000258768	0.0004012	precise
M791T847_NEG	846.563	791.422	263.165	Met_neg_328	848.818	791.422	263.165	2.25549	0.299117	2.39811	0.000236728	0.0006311	precise
M285T342_NEG	341.897	285.062	108.022	Met_neg_1692	342.569	285.061	108.022	0.672417	0.299622	2.04033	8.54106e-05	0.0002204	precise
M305T757_POS	757.322	305.211	81.0699	Met_pos_2066	758.157	305.211	81.0698	0.835044	0.299965	1.22388	9.15527e-05	9.922e-05	precise
M964T947_NEG	947.306	963.532	291.2	Met_neg_732	947.384	963.532	291.197	0.0783343	0.300119	10.019	0.000289174	0.0029175	precise
M206T302_POS	301.731	206.045	178.049	Met_pos_1109	301.479	206.045	178.05	0.251614	0.300363	4.62455	6.18882e-05	0.0008234	precise
M417T621_NEG	620.944	417.062	96.9606	Met_neg_2040	621.695	417.062	96.9601	0.750956	0.30064	5.06621	0.000125385	0.00049122	precise
M323T288_NEG	288.403	323.135	59.0137	Met_neg_1702	288.961	323.135	59.0139	0.558035	0.30179	2.38317	9.75189e-05	0.00014064	precise
M469T430_POS	430.005	469.124	103.058	Met_pos_1671	429.696	469.124	103.058	0.308623	0.302093	3.03617	0.000141719	0.0003129	precise
M226T229_POS	228.937	226.071	180.065	Met_pos_180	231.05	226.071	180.065	2.11274	0.30245	0.748061	6.83753e-05	0.0001347	precise
M226T229_POS	228.937	226.071	180.065	Met_pos_206	226.787	226.071	180.066	2.14956	0.30245	1.08127	6.83753e-05	0.0001947	precise
M455T226_POS	226.232	455.163	325.098	Met_pos_2268	226.01	455.163	325.1	0.222047	0.302616	6.00892	0.00013774	0.0019535	precise
M741T927_NEG	926.608	741.146	121.029	Met_neg_583	927.088	741.146	121.029	0.480284	0.302716	2.72578	0.000224357	0.0003299	precise
M503T975_POS	975.301	503.337	67.0545	Met_pos_2400	973.277	503.337	67.0542	2.02434	0.303152	4.20719	0.000152588	0.00028211	precise
M310T305_POS	305.39	310.147	146.027	Met_pos_1761	305	310.147	146.027	0.390163	0.303163	3.12682	9.40254e-05	0.0004566	precise
M179T586_POS	585.928	179.107	105.07	Met_pos_1827	572.144	179.107	105.07	13.7836	0.303265	3.3197	5.43167e-05	0.0003488	precise
M503T345_NEG	345.185	503.05	116.928	Met_neg_2251	345.736	503.05	116.929	0.550745	0.303326	4.19145	0.000152588	0.0004901	precise
M391T848_NEG	848.238	391.122	116.928	Met_neg_1379	848.962	391.122	116.929	0.723871	0.30338	4.42492	0.000118658	0.0005174	precise
M803T970_POS	970.292	803.494	275.198	Met_pos_1143	970.191	803.493	275.201	0.101373	0.303849	8.0425	0.000244141	0.0022133	precise
M697T806_NEG	805.853	697.365	397.133	Met_neg_2018	806.33	697.365	397.135	0.476917	0.304222	6.05411	0.000212154	0.0024043	precise
M697T806_NEG	805.853	697.365	397.133	Met_neg_1166	800.419	697.365	397.135	5.43426	0.304222	6.12965	0.000212154	0.0024343	precise
M881T852_NEG	852.418	881.49	291.199	Met_neg_2178	849.717	881.49	291.197	2.70087	0.304256	7.2597	0.000268199	0.002114	precise
M881T852_NEG	852.418	881.49	291.199	Met_neg_2213	854.971	881.49	291.197	2.55258	0.304256	7.2597	0.000268199	0.002114	precise
M600T589_NEG	588.974	600.082	116.928	Met_neg_763	589.772	600.082	116.929	0.797591	0.305134	4.13671	0.000183105	0.0004837	precise
M548T772_NEG	772.433	548.271	61.9885	Met_neg_1705	773.141	548.271	61.9883	0.708355	0.306365	1.73129	0.000167971	0.00010732	precise
M419T917_POS	916.749	419.243	275.199	Met_pos_2227	916.612	419.243	275.2	0.137024	0.306416	3.72565	0.000128463	0.0010253	precise
M398T801_POS	801.329	398.2	380.187	Met_pos_1505	800.955	398.2	380.189	0.373808	0.306556	6.55989	0.00012207	0.002494	precise
M793T865_POS	865.091	793.473	321.206	Met_pos_113	879.133	793.474	321.206	14.0421	0.307686	0.0971339	0.000244141	3.12e-05	precise
M435T447_NEG	446.565	435.06	116.928	Met_neg_215	446.741	435.06	116.929	0.176084	0.308002	3.56885	0.000133999	0.0004173	precise
M361T420_NEG	420.324	361.15	155.108	Met_neg_1970	419.542	361.15	155.108	0.782041	0.308041	3.97595	0.000111249	0.0006167	precise
M198T217_NEG	217.071	197.887	139.912	Met_neg_148	216.451	197.887	139.912	0.619728	0.308435	1.06925	6.10352e-05	0.0001496	precise
M863T989_NEG	988.64	863.48	291.2	Met_neg_622	987.491	863.48	291.197	1.14882	0.308544	9.78651	0.000266422	0.0028498	precise
M863T989_NEG	988.64	863.48	291.2	Met_neg_461	963.5	863.48	291.197	25.1399	0.308544	9.88954	0.000266422	0.0028798	precise
M863T989_NEG	988.64	863.48	291.2	Met_neg_296	1001.46	863.48	291.197	12.8241	0.308544	9.88954	0.000266422	0.0028798	precise
M863T989_NEG	988.64	863.48	291.2	Met_neg_1909	991.334	863.48	291.197	2.69414	0.308544	10.1299	0.000266422	0.0029498	precise
M592T531_POS	530.524	592.179	207.065	Met_pos_2704	530.846	592.179	207.065	0.322205	0.309207	0.534131	0.000183105	0.0001106	precise
M296T96_NEG	96.0068	295.922	103.92	Met_neg_272	96.5498	295.922	103.92	0.543025	0.309381	0.197267	9.15527e-05	2.05e-05	precise
M986T1079_POS	1079.26	985.593	626.455	Met_pos_2271	1075.43	985.593	626.449	3.83139	0.309637	8.94646	0.000305176	0.0056045	precise
M392T275_POS	275.132	392.149	117.037	Met_pos_1953	274.833	392.149	117.037	0.298569	0.311286	1.7926	0.00012207	0.0002098	precise
M147T180_POS	180.414	147.047	119.052	Met_pos_1419	168.21	147.047	119.052	12.2041	0.311303	2.25447	4.57764e-05	0.0002684	precise
M147T180_POS	180.414	147.047	119.052	Met_pos_1945	181.14	147.047	119.052	0.725672	0.311303	2.42246	4.57764e-05	0.0002884	precise
M147T462_POS	462.047	147.044	91.0545	Met_pos_1472	461.425	147.044	91.0542	0.622066	0.311311	3.4776	4.57764e-05	0.00031665	precise
M339T255_POS	254.585	339.059	97.0284	Met_pos_2260	255.9	339.059	97.0284	1.31548	0.311684	0.764106	0.000105679	7.414e-05	precise
M587T542_NEG	541.779	587.05	116.928	Met_neg_1907	542.43	587.05	116.929	0.650771	0.311908	3.81857	0.000183105	0.0004465	precise
M391T665_POS	665.329	391.075	200.042	Met_pos_2666	664.966	391.075	200.04	0.362646	0.312141	7.9724	0.00012207	0.0015948	precise
M386T968_POS	967.532	386.29	277.182	Met_pos_1213	967.127	386.29	277.18	0.404699	0.312742	7.68381	0.000120809	0.0021298	precise
M234T580_POS	579.978	234.098	69.0697	Met_pos_226	580.103	234.098	69.0699	0.125324	0.313591	2.43551	7.34111e-05	0.00016822	precise
M242T408_NEG	408.091	242.082	130.066	Met_neg_440	409.067	242.082	130.066	0.975909	0.315157	1.53076	7.62939e-05	0.0001991	precise
M387T775_POS	775.113	387.193	331.134	Met_pos_1398	774.538	387.193	331.13	0.574567	0.31527	9.20453	0.00012207	0.0030479	precise
M543T457_NEG	457.406	543.078	339.09	Met_neg_655	458.047	543.078	339.087	0.641296	0.315769	7.42671	0.000171487	0.0025183	precise
M482T268_NEG	267.512	482.026	116.928	Met_neg_544	267.385	482.026	116.929	0.126792	0.316555	3.88271	0.000152588	0.000454	precise
M207T541_NEG	540.552	207.012	143.051	Met_neg_1255	541.373	207.012	143.05	0.820908	0.316635	3.65885	6.55473e-05	0.0005234	precise
M307T766_POS	766.158	307.191	83.0489	Met_pos_2630	765.955	307.19	83.0491	0.203364	0.316645	2.00592	9.72702e-05	0.00016659	precise
M640T413_NEG	412.889	640.152	577.154	Met_neg_1672	413.216	640.151	577.156	0.327355	0.317442	3.39943	0.000203211	0.001962	precise
M576T486_POS	485.952	575.925	114.091	Met_pos_2160	481.335	575.925	114.091	4.61754	0.317933	2.16318	0.000183105	0.0002468	precise
M344T803_POS	802.792	344.316	88.0755	Met_pos_1924	802.583	344.316	88.0756	0.208843	0.318007	1.87668	0.000109495	0.00016529	precise
M288T234_NEG	234.334	287.836	229.86	Met_neg_2293	234.347	287.836	229.861	0.0132104	0.318073	4.66847	9.15527e-05	0.0010731	precise
M522T927_POS	926.688	522.355	184.073	Met_pos_2536	909.02	522.356	184.073	17.6685	0.318717	1.89109	0.000166484	0.0003481	precise
M119T416_POS	415.779	119.052	55.0544	Met_pos_188	415.176	119.052	55.0542	0.603498	0.320422	4.30448	3.8147e-05	0.00023698	precise
M287T697_POS	696.659	287.149	113.06	Met_pos_247	696.372	287.149	113.06	0.287179	0.320833	2.58094	9.21268e-05	0.0002918	precise
M744T649_POS	648.513	744.411	135.081	Met_pos_2108	649.943	744.411	135.08	1.43029	0.321717	6.62272	0.000239489	0.0008946	precise
M569T342_NEG	341.897	569.115	215.035	Met_neg_1435	342.511	569.115	215.035	0.614377	0.321737	0.798474	0.000183105	0.0001717	precise
M474T291_POS	290.604	474.256	72.0809	Met_pos_1889	289.244	474.256	72.0808	1.36048	0.321742	1.87373	0.000152588	0.00013506	precise
M758T965_POS	965.262	758.468	307.228	Met_pos_1653	965.964	758.469	307.227	0.702483	0.321886	4.62329	0.000244141	0.0014204	precise
M568T268_NEG	268.134	568.083	96.9606	Met_neg_263	269.46	568.084	96.9601	1.32594	0.322321	4.56414	0.000183105	0.00044254	precise
M847T998_NEG	997.678	847.484	291.194	Met_neg_1332	983.79	847.485	291.197	13.888	0.322329	9.96853	0.000273169	0.0029028	precise
M847T998_NEG	997.678	847.484	291.194	Met_neg_1637	998.577	847.485	291.197	0.899299	0.322329	9.96853	0.000273169	0.0029028	precise
M346T246_POS	246.416	346.055	152.057	Met_pos_1146	247.984	346.055	152.057	1.56819	0.322539	3.0344	0.000111616	0.0004614	precise
M493T416_NEG	415.639	493.059	96.9606	Met_neg_223	416.035	493.059	96.9601	0.395558	0.322705	5.0594	0.000159113	0.00049056	precise
M549T839_NEG	839.364	549.104	121.029	Met_neg_22	839.365	549.104	121.029	0.00106959	0.323026	3.18104	0.000177375	0.000385	precise
M198T510_NEG	509.913	198.056	170.062	Met_neg_2184	510.425	198.056	170.061	0.512148	0.323345	5.06288	6.40405e-05	0.000861	precise
M574T657_POS	656.762	574.358	349.234	Met_pos_2283	655.497	574.359	349.237	1.26455	0.323565	8.53403	0.000185842	0.0029804	precise
M446T859_POS	858.764	446.421	384.386	Met_pos_1590	859.537	446.42	384.384	0.77346	0.323838	6.8044	0.000144568	0.0026155	precise
M354T760_POS	760.353	354.337	88.0755	Met_pos_2490	761.339	354.337	88.0756	0.986093	0.323979	1.31058	0.000114798	0.00011543	precise
M898T873_NEG	872.933	897.521	291.194	Met_neg_994	885.569	897.522	291.197	12.6355	0.324835	10.2786	0.000291546	0.0029931	precise
M563T564_NEG	564.414	563.271	281.177	Met_neg_1541	586.282	563.271	281.176	21.868	0.325075	2.80856	0.000183105	0.0007897	precise
M373T781_NEG	780.761	373.169	79.9577	Met_neg_2143	781.136	373.169	79.9574	0.37534	0.327118	3.29976	0.00012207	0.00026384	precise
M233T553_POS	552.513	233.154	119.085	Met_pos_1978	551.742	233.154	119.085	0.770743	0.327226	3.65116	7.62939e-05	0.0004348	precise
M559T1015_POS	1015.28	559.399	541.382	Met_pos_1283	1012.76	559.399	541.389	2.51896	0.327325	12.986	0.000183105	0.0070305	precise
M233T217_NEG	216.55	232.859	57.9757	Met_neg_1615	216.973	232.859	57.9757	0.42288	0.32764	0.339108	7.62939e-05	1.966e-05	precise
M233T233_NEG	232.57	232.859	57.9757	Met_neg_1806	233.11	232.859	57.9757	0.539838	0.32764	0.511594	7.62939e-05	2.966e-05	precise
M121T740_POS	739.968	121.101	105.07	Met_pos_2207	739.388	121.101	105.07	0.580455	0.329288	2.30418	3.98771e-05	0.0002421	precise
M361T958_POS	958.238	361.222	129.019	Met_pos_2334	959.561	361.222	129.018	1.32344	0.329622	6.07356	0.000119067	0.0007836	precise
M361T958_POS	958.238	361.222	129.019	Met_pos_2226	953.211	361.222	129.018	5.02664	0.329622	6.30609	0.000119067	0.0008136	precise
M185T467_POS	466.749	185.071	155.061	Met_pos_1454	465.556	185.071	155.06	1.19318	0.329793	3.73725	6.10352e-05	0.0005795	precise
M555T494_NEG	494.373	555.118	116.928	Met_neg_229	496.811	555.118	116.929	2.43789	0.32985	3.95369	0.000183105	0.0004623	precise
M306T487_POS	487.322	306.097	130.065	Met_pos_1749	488.174	306.097	130.065	0.851636	0.329931	0.321378	0.000100991	4.18e-05	precise
M461T898_NEG	897.971	461.231	293.214	Met_neg_1808	898.095	461.231	293.212	0.124062	0.330828	6.70197	0.000152588	0.0019651	precise
M534T607_POS	606.909	534.291	337.198	Met_pos_2000	606.989	534.291	337.201	0.0801718	0.331216	8.86415	0.000176966	0.002989	precise
M779T726_NEG	726.234	779.364	659.317	Met_neg_154	726.628	779.365	659.323	0.394288	0.331737	8.79008	0.000258544	0.0057955	precise
M868T838_NEG	838.173	868.433	291.2	Met_neg_1123	838.783	868.433	291.197	0.610352	0.333504	10.1227	0.000289626	0.0029477	precise
M964T906_NEG	905.776	963.532	291.199	Met_neg_1474	906.197	963.532	291.196	0.420545	0.33401	9.59387	0.000321829	0.0027937	precise
M547T530_POS	529.962	547.108	529.105	Met_pos_1078	529.79	547.108	529.097	0.171847	0.334679	13.5523	0.000183105	0.0071705	precise
M200T408_NEG	408.091	200.072	116.051	Met_neg_1882	409.029	200.072	116.051	0.937854	0.334986	5.64926	6.70213e-05	0.0006556	precise
M250T469_POS	468.766	250.147	218.12	Met_pos_187	468.178	250.147	218.121	0.587919	0.33598	1.51934	8.40444e-05	0.0003314	precise
M454T957_NEG	956.822	454.054	160.842	Met_neg_135	958.116	454.054	160.842	1.29443	0.336057	3.25039	0.000152588	0.0005228	precise
M678T429_NEG	429.261	677.503	225.16	Met_neg_37	429.795	677.502	225.161	0.534238	0.337238	5.32198	0.00022848	0.0011983	precise
M452T898_NEG	897.971	452.278	255.231	Met_neg_501	898.355	452.278	255.233	0.383852	0.337376	6.42198	0.000152588	0.0016391	precise
M793T803_NEG	802.858	793.295	116.928	Met_neg_1535	803.557	793.295	116.929	0.699473	0.337641	3.29347	0.000267848	0.0003851	precise
M418T783_POS	782.687	418.389	356.353	Met_pos_1142	783.095	418.389	356.352	0.407892	0.339722	3.47409	0.000142136	0.001238	precise
M785T965_NEG	965.111	785.433	221.118	Met_neg_45	971.963	785.433	221.118	6.85225	0.340418	0.276775	0.000267376	6.12e-05	precise
M785T965_NEG	965.111	785.433	221.118	Met_neg_1877	966.419	785.433	221.118	1.30787	0.340418	0.593347	0.000267376	0.0001312	precise
M537T960_NEG	959.808	537.328	255.231	Met_neg_1851	960.711	537.328	255.233	0.903388	0.34077	6.80633	0.000183105	0.0017372	precise
M179T562_POS	562.051	179.107	95.049	Met_pos_1339	560.68	179.107	95.0491	1.3715	0.340776	0.898168	6.10352e-05	8.537e-05	precise
M133T1053_2_POS	1052.92	133.101	91.0545	Met_pos_1717	1053.06	133.101	91.0542	0.144715	0.341001	3.38557	4.53877e-05	0.00030827	precise
M260T333_NEG	332.971	260.057	111.008	Met_neg_590	334.17	260.057	111.009	1.19931	0.341098	5.64279	8.87047e-05	0.0006264	precise
M386T345_POS	345.427	386.121	224.067	Met_pos_1153	345.378	386.121	224.068	0.0489082	0.341803	2.03956	0.000131977	0.000457	precise
M295T923_NEG	923.009	295.228	277.217	Met_neg_525	937.997	295.228	277.217	14.9878	0.34191	0.0227259	0.000100941	6.3e-06	precise
M295T923_NEG	923.009	295.228	277.217	Met_neg_1622	923.089	295.228	277.217	0.0802067	0.34191	0.708108	0.000100941	0.0001963	precise
M516T266_POS	265.85	516.23	70.0649	Met_pos_2355	265.916	516.23	70.0651	0.0662579	0.342818	2.71847	0.000176973	0.00019047	precise
M356T221_POS	221.008	356.077	114.037	Met_pos_2012	221.039	356.077	114.037	0.0306192	0.34282	1.37148	0.00012207	0.0001564	precise
M321T322_POS	322.424	321.13	257.133	Met_pos_1794	322.528	321.13	257.132	0.104474	0.343206	3.28314	0.000110214	0.0008442	precise
M708T501_POS	501.493	708.229	299.056	Met_pos_1941	501.174	708.229	299.055	0.319313	0.34472	4.37378	0.000244141	0.001308	precise
M471T1057_NEG	1057.29	471.227	393.191	Met_neg_397	1048.15	471.227	393.195	9.13519	0.345033	11.1759	0.000162589	0.0043943	precise
M427T887_NEG	887.099	426.968	80.9653	Met_neg_13	887.179	426.968	80.9652	0.0795519	0.346159	0.674117	0.000147799	5.458e-05	precise
M357T695_NEG	694.768	357.061	121.029	Met_neg_06	695.054	357.061	121.029	0.286206	0.346383	3.12568	0.00012368	0.0003783	precise
M325T341_NEG	340.729	325.093	145.03	Met_neg_886	340.974	325.093	145.03	0.244665	0.346536	6.25114	0.000112656	0.0009066	precise
M330T605_POS	605.016	330.156	81.0699	Met_pos_2299	604.106	330.156	81.0698	0.909515	0.346562	0.863083	0.00011442	6.997e-05	precise
M881T1046_POS	1046.36	880.578	623.435	Met_pos_1538	1046.12	880.577	623.43	0.237786	0.346563	8.20637	0.000305176	0.0051161	precise
M176T592_POS	591.691	176.071	133.052	Met_pos_1567	590.74	176.071	133.052	0.951015	0.346652	0.971047	6.10352e-05	0.0001292	precise
M823T342_NEG	341.897	823.266	285.059	Met_neg_671	342.17	823.266	285.062	0.27334	0.346676	9.08435	0.000285406	0.0025896	precise
M528T591_NEG	590.796	528.151	368.147	Met_neg_1249	591.077	528.151	368.15	0.281163	0.346692	9.96169	0.000183105	0.0036674	precise
M377T842_POS	841.888	377.23	293.136	Met_pos_2610	841.615	377.23	293.137	0.273007	0.347009	4.92159	0.000130902	0.0014427	precise
M527T694_NEG	693.562	527.323	59.0137	Met_neg_521	694.296	527.323	59.0139	0.73398	0.347236	2.35962	0.000183105	0.00013925	precise
M351T317_POS	317.044	351.133	159.071	Met_pos_1488	316.598	351.133	159.07	0.445599	0.347647	5.94205	0.00012207	0.0009452	precise
M263T82_POS	81.8019	263.142	86.0961	Met_pos_2373	82.2484	263.142	86.0964	0.446453	0.347921	3.43743	9.15527e-05	0.00029595	precise
M526T675_NEG	675.398	526.147	61.9885	Met_neg_1020	674.174	526.147	61.9884	1.22416	0.348012	1.32912	0.000183105	8.239e-05	precise
M526T675_NEG	675.398	526.147	61.9885	Met_neg_1037	677.506	526.147	61.9884	2.1076	0.348012	1.32912	0.000183105	8.239e-05	precise
M130T815_POS	815	130.065	103.054	Met_pos_1627	816.177	130.065	103.054	1.1766	0.348341	0.789875	4.53071e-05	8.14e-05	precise
M982T884_NEG	884.227	981.543	291.194	Met_neg_1049	886.977	981.544	291.196	2.75002	0.34865	9.80918	0.000342215	0.0028564	precise
M909T865_NEG	865.441	909.394	116.928	Met_neg_284	866.399	909.394	116.929	0.957654	0.349082	3.57141	0.000317453	0.0004176	precise
M562T798_NEG	798.071	562.315	502.289	Met_neg_2139	813.219	562.315	502.294	15.1479	0.349102	10.0656	0.000196305	0.0050559	precise
M293T877_NEG	877.002	293.212	275.201	Met_neg_1628	867.817	293.212	275.202	9.18544	0.349188	4.10971	0.000102386	0.001131	precise
M314T860_POS	859.902	314.342	57.0698	Met_pos_1545	858.768	314.342	57.0699	1.13425	0.349283	1.36832	0.000109794	7.809e-05	precise
M465T739_NEG	738.844	465.19	297.172	Met_neg_1095	738.771	465.19	297.171	0.0727188	0.349813	3.11235	0.000162729	0.0009249	precise
M352T505_NEG	505.274	352.177	130.088	Met_neg_2094	505.132	352.177	130.087	0.142189	0.35045	1.19151	0.00012342	0.000155	precise
M591T472_NEG	472.372	591.172	205.052	Met_neg_1574	472.442	591.172	205.051	0.070015	0.350704	4.58472	0.000207327	0.0009401	precise
M591T472_NEG	472.372	591.172	205.052	Met_neg_2296	489.067	591.172	205.051	16.6947	0.350704	4.73103	0.000207327	0.0009701	precise
M217T374_POS	374.36	217.043	189.047	Met_pos_1129	373.915	217.043	189.048	0.444687	0.351515	8.23547	7.62939e-05	0.0015569	precise
M759T304_NEG	304.296	759.236	193.05	Met_neg_601	305.179	759.236	193.051	0.883445	0.352562	3.57056	0.000267677	0.0006893	precise
M128T485_POS	484.502	128.053	69.0697	Met_pos_195	483.974	128.053	69.0699	0.527674	0.352766	2.53613	4.51727e-05	0.00017517	precise
M346T84_NEG	83.7095	346.016	78.9191	Met_neg_130	83.5422	346.016	78.9189	0.167256	0.352789	2.74662	0.00012207	0.00021676	precise
M325T789_POS	789.429	325.237	233.191	Met_pos_259	787.598	325.237	233.19	1.83066	0.353363	5.07955	0.000114927	0.0011845	precise
M432T239_POS	239.141	432.245	72.081	Met_pos_1517	238.25	432.245	72.0807	0.89114	0.354014	4.19322	0.000153021	0.00030225	precise
M218T240_NEG	239.837	218.103	88.0405	Met_neg_1509	241.2	218.103	88.0404	1.36349	0.354317	0.629256	7.72778e-05	5.54e-05	precise
M378T753_NEG	752.539	378	64.9526	Met_neg_2303	752.449	378	64.9525	0.0895453	0.354445	1.32789	0.00013398	8.625e-05	precise
M247T813_POS	813.219	247.169	81.0698	Met_pos_1373	811.614	247.169	81.0699	1.60455	0.354988	1.07451	8.77421e-05	8.711e-05	precise
M414T808_NEG	808.222	414.059	96.9606	Met_neg_1437	808.198	414.059	96.96	0.0243345	0.355256	5.68409	0.000147097	0.00055113	precise
M591T532_NEG	531.528	591.172	205.051	Met_neg_2277	539.276	591.172	205.051	7.74777	0.355806	3.74444	0.000210343	0.0007678	precise
M575T473_POS	473.399	575.176	207.066	Met_pos_1237	488.29	575.176	207.065	14.8909	0.357597	3.38782	0.000205681	0.0007015	precise
M341T413_NEG	413.451	341.124	59.0137	Met_neg_1863	413.655	341.124	59.0138	0.203623	0.357847	2.56008	0.00012207	0.00015108	precise
M115T261_POS	260.519	115.058	67.0542	Met_pos_1738	260.837	115.058	67.0542	0.318206	0.358753	0.54881	4.12773e-05	3.68e-05	precise
M789T976_NEG	976.282	789.444	291.199	Met_neg_168	976.704	789.443	291.197	0.421853	0.359684	7.47055	0.00028395	0.0021754	precise
M560T858_POS	857.632	560.379	261.22	Met_pos_1355	873.804	560.379	261.221	16.1715	0.359825	5.22009	0.000201638	0.0013636	precise
M339T1070_NEG	1070.47	339.233	163.113	Met_neg_1542	1071.33	339.233	163.113	0.861873	0.359842	3.55521	0.00012207	0.0005799	precise
M424T742_NEG	741.71	424.007	160.842	Met_neg_1536	742.378	424.007	160.842	0.667583	0.359871	2.29915	0.000152588	0.0003698	precise
M909T881_NEG	881.218	909.394	116.928	Met_neg_535	880.133	909.394	116.929	1.08509	0.360171	4.135	0.000327537	0.0004835	precise
M909T881_NEG	881.218	909.394	116.928	Met_neg_107	887.999	909.394	116.929	6.7808	0.360171	4.135	0.000327537	0.0004835	precise
M515T874_POS	874.147	515.321	261.22	Met_pos_12	873.708	515.321	261.222	0.438917	0.362676	6.37275	0.000186895	0.0016647	precise
M367T763_POS	763.197	367.248	275.199	Met_pos_11	762.702	367.248	275.201	0.495213	0.362878	6.47201	0.000133266	0.0017811	precise
M474T956_POS	956.488	474.379	236.148	Met_pos_1831	956.162	474.379	236.149	0.325846	0.363005	6.43068	0.000172202	0.0015186	precise
M353T748_POS	747.777	353.247	161.096	Met_pos_2418	746.927	353.248	161.096	0.849946	0.363446	0.5146	0.000128386	8.29e-05	precise
M839T943_NEG	943.211	839.48	291.199	Met_neg_1305	943.641	839.479	291.197	0.429558	0.36353	9.83356	0.000305176	0.0028635	precise
M335T510_POS	509.905	335.1	160.075	Met_pos_2316	509.478	335.1	160.076	0.426628	0.36428	3.78259	0.00012207	0.0006055	precise
M315T467_NEG	466.951	315.029	96.9606	Met_neg_629	468.635	315.029	96.9601	1.68379	0.364742	5.09952	0.000114904	0.00049445	precise
M356T77_POS	76.7221	356.155	86.0961	Met_pos_1881	75.0298	356.155	86.0964	1.69234	0.364801	3.89133	0.000129926	0.00033503	precise
M703T980_POS	980.482	703.28	581.282	Met_pos_2126	980.546	703.279	581.275	0.0635938	0.365495	10.4573	0.000257045	0.0060786	precise
M429T419_NEG	418.54	429.177	221.119	Met_neg_2074	418.423	429.177	221.118	0.117291	0.365504	2.65921	0.000156866	0.000588	precise
M329T621_NEG	620.944	329.233	211.133	Met_neg_1603	621.227	329.233	211.134	0.283184	0.365719	3.37558	0.000120407	0.0007127	precise
M666T1018_POS	1017.54	666.457	81.0697	Met_pos_2091	1016.06	666.457	81.0698	1.48151	0.366326	1.07981	0.000244141	8.754e-05	precise
M640T527_NEG	527.408	640.099	273.021	Met_neg_235	527.583	640.099	273.023	0.175371	0.368363	5.33765	0.000235789	0.0014573	precise
M373T76_NEG	76.2101	373.209	338.17	Met_neg_2164	76.6302	373.209	338.172	0.420085	0.369611	6.64277	0.000137942	0.0022464	precise
M294T1079_POS	1079.26	294.279	69.0697	Met_pos_1649	1076.71	294.279	69.0698	2.5477	0.371459	2.40076	0.000109313	0.00016582	precise
M821T1028_NEG	1027.68	821.469	289.181	Met_neg_2253	1018.3	821.469	289.181	9.38355	0.3715	1.15775	0.000305176	0.0003348	precise
M123T562_POS	562.051	123.117	81.07	Met_pos_1919	560.703	123.117	81.0698	1.34771	0.371813	1.57358	4.57764e-05	0.00012757	precise
M408T216_NEG	215.95	407.743	232.859	Met_neg_441	215.929	407.743	232.859	0.0208115	0.374226	1.18999	0.000152588	0.0002771	precise
M368T368_NEG	368.18	367.984	234.933	Met_neg_929	368.357	367.984	234.934	0.177162	0.374764	4.48083	0.000137907	0.0010527	precise
M488T353_NEG	353.1	488.037	117.947	Met_neg_1073	353.459	488.037	117.947	0.359467	0.375188	2.26373	0.000183105	0.000267	precise
M656T387_NEG	387.408	656.147	593.159	Met_neg_1616	387.15	656.146	593.151	0.25822	0.377152	12.9955	0.000247467	0.0077083	precise
M404T353_POS	353.427	404.155	207.066	Met_pos_1266	336.254	404.155	207.065	17.1726	0.377548	2.81313	0.000152588	0.0005825	precise
M970T1056_NEG	1056.14	969.542	293.214	Met_neg_1961	1057.02	969.542	293.212	0.882712	0.377715	6.19926	0.000366211	0.0018177	precise
M307T478_NEG	477.817	307.086	96.9606	Met_neg_1638	478.617	307.086	96.9601	0.799738	0.378132	4.97514	0.000116119	0.00048239	precise
M242T488_NEG	487.585	242.083	116.051	Met_neg_647	488.926	242.082	116.051	1.34111	0.378188	3.66823	9.15527e-05	0.0004257	precise
M645T530_NEG	529.798	645.019	116.928	Met_neg_523	530.57	645.019	116.929	0.772174	0.378501	3.82627	0.000244141	0.0004474	precise
M375T77_POS	76.7221	375.224	84.0807	Met_pos_1691	75.8664	375.224	84.0807	0.85569	0.378686	0.0916976	0.000142092	7.71e-06	precise
M185T85_NEG	85.197	185.022	110.986	Met_neg_1627	86.3983	185.022	110.985	1.20133	0.378904	4.38707	7.01057e-05	0.0004869	precise
M185T85_NEG	85.197	185.022	110.986	Met_neg_1715	98.606	185.022	110.985	13.409	0.378904	4.38707	7.01057e-05	0.0004869	precise
M835T923_NEG	923.009	835.448	263.165	Met_neg_536	906.167	835.448	263.165	16.8425	0.379145	2.50071	0.000316756	0.0006581	precise
M835T923_NEG	923.009	835.448	263.165	Met_neg_1719	924.411	835.448	263.165	1.40162	0.379145	2.8807	0.000316756	0.0007581	precise
M431T501_NEG	500.972	431.098	285.042	Met_neg_2294	501.195	431.098	285.04	0.223176	0.379156	4.57549	0.000163454	0.0013042	precise
M220T377_POS	377.083	220.137	192.142	Met_pos_1783	376.014	220.137	192.142	1.06912	0.381473	0.182157	8.39761e-05	3.5e-05	precise
M209T67_NEG	66.6168	209.067	85.03	Met_neg_1386	68.5556	209.067	85.0296	1.93883	0.381561	4.85713	7.97716e-05	0.000413	precise
M473T760_POS	759.734	473.144	149.024	Met_pos_1546	759.731	473.144	149.023	0.00273566	0.381796	5.36629	0.000180645	0.0007997	precise
M638T874_NEG	873.515	638.171	602.192	Met_neg_1409	874.434	638.171	602.195	0.918513	0.382563	5.54338	0.000244141	0.0033382	precise
M609T718_POS	717.902	609.267	349.234	Met_pos_1296	716.75	609.267	349.237	1.15186	0.383809	8.74077	0.000233842	0.0030526	precise
M477T744_NEG	743.504	477.226	291.194	Met_neg_291	743.989	477.226	291.197	0.484626	0.384151	9.15121	0.000183327	0.0026648	precise
M791T862_POS	862.118	791.458	109.064	Met_pos_1234	861.884	791.457	109.065	0.233936	0.385587	3.91144	0.000305176	0.0004266	precise
M175T462_POS	461.578	175.039	91.0544	Met_pos_2644	437.626	175.039	91.0542	23.9524	0.387096	2.80328	6.7757e-05	0.00025525	precise
M417T949_POS	949.365	417.279	133.102	Met_pos_2265	947.003	417.279	133.101	2.36218	0.388518	4.31251	0.00016212	0.000574	precise
M417T949_POS	949.365	417.279	133.102	Met_pos_1212	937.939	417.279	133.101	11.4264	0.388518	5.06382	0.00016212	0.000674	precise
M297T134_NEG	134.135	296.915	61.9885	Met_neg_1982	128.63	296.915	61.9884	5.5048	0.388878	1.30008	0.000115464	8.059e-05	precise
M297T134_NEG	134.135	296.915	61.9885	Met_neg_2088	146.103	296.915	61.9884	11.9679	0.388878	1.4614	0.000115464	9.059e-05	precise
M339T553_POS	552.513	339.217	81.0699	Met_pos_1147	527.709	339.216	81.0698	24.8041	0.388898	1.38806	0.000131921	0.00011253	precise
M339T553_POS	552.513	339.217	81.0699	Met_pos_215	537.441	339.216	81.0698	15.0717	0.388898	1.38806	0.000131921	0.00011253	precise
M339T553_POS	552.513	339.217	81.0699	Met_pos_185	565.219	339.216	81.0698	12.7059	0.388898	1.38806	0.000131921	0.00011253	precise
M196T504_POS	503.789	196.097	136.076	Met_pos_2225	503.022	196.097	136.076	0.766764	0.389063	4.22412	7.62939e-05	0.0005748	precise
M225T381_NEG	380.668	225.113	59.0137	Met_neg_1800	380.797	225.113	59.0138	0.128754	0.390552	2.01173	8.79185e-05	0.00011872	precise
M378T265_POS	265.217	378.081	152.057	Met_pos_1705	266.966	378.081	152.057	1.74948	0.39069	2.63323	0.000147712	0.0004004	precise
M468T603_NEG	603.209	468.344	422.336	Met_neg_1725	603.242	468.344	422.339	0.033351	0.390713	7.42674	0.000182988	0.0031366	precise
M468T836_NEG	835.808	468.033	160.842	Met_neg_970	836.211	468.033	160.842	0.403383	0.391223	1.71535	0.000183105	0.0002759	precise
M629T786_POS	786.259	629.404	81.0699	Met_pos_1778	810.929	629.405	81.0698	24.6701	0.392691	1.63279	0.000247161	0.00013237	precise
M272T374_NEG	374.136	272.008	100.934	Met_neg_1082	374.213	272.008	100.934	0.0771108	0.393183	2.75032	0.000106949	0.0002776	precise
M755T332_NEG	332.407	755.204	299.019	Met_neg_1278	332.61	755.204	299.02	0.202823	0.393188	3.30681	0.000296937	0.0009888	precise
M618T1051_POS	1050.8	618.437	555.362	Met_pos_1906	1049.61	618.437	555.368	1.18731	0.39477	11.1053	0.000244141	0.0061675	precise
M263T314_POS	313.54	263.139	120.08	Met_pos_2055	315.061	263.139	120.081	1.52119	0.39492	4.74597	0.000103919	0.0005699	precise
M581T432_NEG	431.673	581.282	299.186	Met_neg_1440	432.914	581.281	299.187	1.24079	0.394939	0.900442	0.000229571	0.0002694	precise
M930T711_NEG	711.04	929.512	281.176	Met_neg_2309	711.782	929.511	281.176	0.741721	0.395248	1.96532	0.000367387	0.0005526	precise
M577T636_NEG	636.027	577.287	295.189	Met_neg_325	644.321	577.286	295.192	8.29351	0.395973	8.68318	0.00022859	0.0025632	precise
M478T350_NEG	350.099	478.088	96.9607	Met_neg_1450	352.893	478.088	96.9601	2.79431	0.397362	5.28279	0.000189974	0.00051222	precise
M478T350_NEG	350.099	478.088	96.9607	Met_neg_1470	348.779	478.088	96.9601	1.32039	0.397362	5.48906	0.000189974	0.00053222	precise
M385T346_NEG	345.735	385.114	205.052	Met_neg_1663	345.996	385.114	205.051	0.260682	0.397686	4.36429	0.000153154	0.0008949	precise
M385T346_NEG	345.735	385.114	205.052	Met_neg_1683	353.401	385.114	205.051	7.66647	0.397686	4.55936	0.000153154	0.0009349	precise
M488T230_POS	229.97	488.308	129.102	Met_pos_114	229.738	488.308	129.102	0.232024	0.398074	4.34617	0.000194383	0.0005611	precise
M317T779_POS	778.642	317.211	109.101	Met_pos_1591	778.458	317.211	109.101	0.183996	0.39868	3.43901	0.000126466	0.0003752	precise
M238T567_POS	567.288	238.083	175.039	Met_pos_1036	566.689	238.084	175.039	0.598755	0.398915	1.79446	9.4975e-05	0.0003141	precise
M305T740_NEG	739.988	305.176	135.082	Met_neg_1464	740.288	305.176	135.082	0.299579	0.4	3.23804	0.00012207	0.0004374	precise
M564T565_POS	564.984	564.338	339.214	Met_pos_1399	564.892	564.338	339.217	0.0924761	0.402159	7.52145	0.000226953	0.0025514	precise
M575T692_NEG	691.764	575.308	293.214	Met_neg_1493	693.715	575.307	293.212	1.95058	0.402753	6.10411	0.000231707	0.0017898	precise
M575T705_NEG	705.09	575.308	293.214	Met_neg_1733	705.717	575.307	293.212	0.626911	0.402753	6.30874	0.000231707	0.0018498	precise
M415T514_POS	514.362	415.139	383.114	Met_pos_1127	514.709	415.139	383.112	0.346547	0.402968	3.83386	0.000167288	0.0014688	precise
M378T552_NEG	552.169	377.958	284.909	Met_neg_346	552.738	377.958	284.911	0.568931	0.403717	7.33036	0.000152588	0.0020885	precise
M723T951_NEG	950.854	723.471	291.199	Met_neg_733	951.228	723.471	291.197	0.373889	0.404175	7.47604	0.000292409	0.002177	precise
M609T504_NEG	504.042	609.313	327.216	Met_neg_2394	505.757	609.313	327.218	1.71525	0.406276	3.83965	0.000247549	0.0012564	precise
M609T504_NEG	504.042	609.313	327.216	Met_neg_487	494.592	609.313	327.218	9.45013	0.406276	4.4203	0.000247549	0.0014464	precise
M435T379_NEG	378.903	435.225	405.214	Met_neg_327	378.318	435.225	405.214	0.584861	0.407445	0.262083	0.00017733	0.0001062	precise
M454T579_POS	578.869	454.192	127.04	Met_pos_2693	560.236	454.192	127.039	18.633	0.408001	5.98714	0.000185311	0.0007606	precise
M454T579_POS	578.869	454.192	127.04	Met_pos_1085	579.241	454.192	127.039	0.372247	0.408001	6.22329	0.000185311	0.0007906	precise
M124T69_POS	69.2607	124.039	80.0491	Met_pos_1104	78.566	124.039	80.0494	9.30526	0.408319	4.03938	5.06476e-05	0.00032335	precise
M124T69_POS	69.2607	124.039	80.0491	Met_pos_1577	67.0216	124.039	80.0495	2.23909	0.408319	4.53907	5.06476e-05	0.00036335	precise
M218T402_POS	401.831	218.211	88.0755	Met_pos_209	401.078	218.211	88.0757	0.753262	0.409259	1.70456	8.9305e-05	0.00015013	precise
M749T885_NEG	885.448	749.397	397.133	Met_neg_595	886.163	749.396	397.135	0.715013	0.409937	5.73407	0.000307205	0.0022772	precise
M389T438_NEG	438.156	389.124	193.051	Met_neg_1556	438.623	389.124	193.051	0.467477	0.41005	0.606059	0.00015956	0.000117	precise
M186T408_NEG	408.091	186.056	142.066	Met_neg_2434	409.11	186.056	142.066	1.01905	0.410059	0.842565	7.62939e-05	0.0001197	precise
M207T462_POS	461.578	207.065	175.039	Met_pos_108	459.631	207.065	175.039	1.94666	0.410256	1.85102	8.49496e-05	0.000324	precise
M207T462_POS	461.578	207.065	175.039	Met_pos_16	461.336	207.065	175.039	0.241665	0.410256	1.85102	8.49496e-05	0.000324	precise
M223T453_NEG	452.671	223.025	135.044	Met_neg_2004	451.515	223.025	135.045	1.15559	0.410505	4.82579	9.15527e-05	0.0006517	precise
M359T268_POS	268.024	359.229	86.0961	Met_pos_2479	267.598	359.229	86.0964	0.426433	0.410699	3.48656	0.000147535	0.00030018	precise
M661T387_NEG	387.408	661.139	593.159	Met_neg_706	387.092	661.139	593.151	0.315594	0.411076	13.4311	0.000271778	0.0079667	precise
M649T711_POS	710.722	649.343	233.191	Met_pos_174	710.536	649.343	233.19	0.185964	0.411585	3.70813	0.00026726	0.0008647	precise
M593T505_NEG	505.274	593.152	389.16	Met_neg_2254	504.879	593.151	389.161	0.394581	0.411599	1.12344	0.000244141	0.0004372	precise
M837T886_NEG	885.941	837.464	291.2	Met_neg_1566	887.981	837.463	291.197	2.04029	0.411864	10.177	0.000344921	0.0029635	precise
M837T902_NEG	901.533	837.464	291.2	Met_neg_1646	913.016	837.463	291.197	11.4828	0.411864	10.28	0.000344921	0.0029935	precise
M887T1002_NEG	1001.84	886.517	291.199	Met_neg_271	994.977	886.517	291.197	6.86291	0.41309	7.47433	0.000366211	0.0021765	precise
M369T335_POS	334.714	369.118	207.066	Met_pos_1377	322.191	369.118	207.065	12.5233	0.413385	2.68418	0.000152588	0.0005558	precise
M586T276_NEG	276.163	586.131	134.048	Met_neg_856	276.878	586.131	134.047	0.714851	0.416529	3.61887	0.000244141	0.0004851	precise
M183T411_POS	411.135	183.065	95.0489	Met_pos_2228	409.993	183.065	95.0491	1.14174	0.416758	1.34257	7.62939e-05	0.00012761	precise
M337T842_POS	842.452	337.237	137.096	Met_pos_1642	841.758	337.237	137.096	0.694234	0.416985	2.22326	0.000140623	0.0003048	precise
M475T386_NEG	386.201	475.172	295.11	Met_neg_1900	387.002	475.172	295.109	0.801343	0.418253	2.55025	0.000198742	0.0007526	precise
M437T996_POS	996.047	437.253	275.2	Met_pos_1966	995.575	437.253	275.201	0.472458	0.418763	1.9146	0.000183105	0.0005269	precise
M874T345_NEG	345.185	874.159	442.033	Met_neg_172	345.793	874.159	442.032	0.60815	0.41893	3.98094	0.000366211	0.0017597	precise
M872T969_POS	969.223	872.43	675.337	Met_pos_1949	969.249	872.429	675.336	0.0260002	0.41976	0.88356	0.000366211	0.0005967	precise
M434T454_NEG	454.476	434.062	96.9606	Met_neg_827	454.841	434.062	96.9601	0.365456	0.421842	4.86045	0.000183105	0.00047127	precise
M506T541_POS	540.578	506.166	325.105	Met_pos_1830	539.446	506.166	325.107	1.13161	0.422042	6.10045	0.000213623	0.0019833	precise
M736T509_NEG	509.44	736.225	590.171	Met_neg_513	509.63	736.224	590.167	0.189875	0.423273	6.06015	0.000311624	0.0035765	precise
M420T399_NEG	398.827	420.046	96.9606	Met_neg_1301	400.939	420.046	96.9601	2.11153	0.42373	5.27227	0.000177986	0.0005112	precise
M321T354_POS	353.955	321.148	191.085	Met_pos_1415	353.841	321.148	191.085	0.113788	0.424619	0.0156998	0.000136366	3e-06	precise
M657T1074_NEG	1073.96	657.4	263.165	Met_neg_1570	1075.03	657.4	263.165	1.0745	0.426294	1.24523	0.000280246	0.0003277	precise
M410T848_NEG	848.238	410.096	118.9	Met_neg_2197	848.995	410.096	118.9	0.756719	0.426777	1.3011	0.000175019	0.0001547	precise
M331T438_POS	437.956	331.129	162.055	Met_pos_2694	438.186	331.129	162.055	0.230147	0.427169	1.14776	0.000141448	0.000186	precise
M857T908_POS	908.04	856.543	275.199	Met_pos_1837	921.691	856.542	275.201	13.6506	0.427546	8.11807	0.000366211	0.0022341	precise
M307T696_NEG	696.045	307.192	235.136	Met_neg_1729	696.372	307.191	235.134	0.326773	0.428874	8.65124	0.000131747	0.0020342	precise
M307T696_NEG	696.045	307.192	235.136	Met_neg_2167	707.113	307.191	235.134	11.0679	0.428874	8.65124	0.000131747	0.0020342	precise
M213T535_NEG	535.149	213.113	139.113	Met_neg_2183	535.325	213.113	139.113	0.176191	0.429205	1.87689	9.14694e-05	0.0002611	precise
M695T771_NEG	771.347	695.349	397.133	Met_neg_2317	771.653	695.349	397.135	0.305782	0.429466	6.37818	0.000298629	0.002533	precise
M355T61_NEG	61.3534	355.088	113.025	Met_neg_1770	61.9702	355.088	113.024	0.616827	0.429719	1.0918	0.000152588	0.0001234	precise
M201T334_POS	333.631	201.066	186.043	Met_pos_1077	333.133	201.066	186.042	0.498007	0.430956	6.05884	8.66505e-05	0.0011272	precise
M283T827_POS	826.632	283.206	121.101	Met_pos_1131	826.216	283.206	121.101	0.415698	0.43103	1.40379	0.00012207	0.00017	precise
M565T598_NEG	597.865	565.287	283.191	Met_neg_100	593.321	565.286	283.192	4.54442	0.431888	3.40723	0.000244141	0.0009649	precise
M202T300_POS	299.885	202.086	160.075	Met_pos_2665	299.706	202.086	160.076	0.178949	0.432348	3.80133	8.73716e-05	0.0006085	precise
M988T803_NEG	803.473	987.588	311.223	Met_neg_2190	804.049	987.589	311.223	0.576212	0.432615	0.0742234	0.000427246	2.31e-05	precise
M563T564_NEG	564.414	563.271	281.177	Met_neg_1444	556.924	563.271	281.176	7.48966	0.433434	2.70187	0.000244141	0.0007597	precise
M563T564_NEG	564.414	563.271	281.177	Met_neg_1809	553.453	563.271	281.176	10.9607	0.433434	2.80856	0.000244141	0.0007897	precise
M985T1075_POS	1075.41	984.588	625.44	Met_pos_2454	1103.33	984.589	625.446	27.922	0.433934	8.41304	0.000427246	0.0052619	precise
M698T361_POS	360.83	697.522	114.092	Met_pos_136	360.183	697.522	114.091	0.646982	0.434015	2.90732	0.000302735	0.0003317	precise
M663T462_NEG	462.164	663.12	207.029	Met_neg_1820	462.636	663.12	207.03	0.471989	0.434294	3.92407	0.000287989	0.0008124	precise
M984T885_POS	885.063	983.558	623.435	Met_pos_1278	885.579	983.558	623.431	0.515656	0.434388	6.33238	0.000427246	0.0039478	precise
M351T798_POS	797.723	351.253	259.205	Met_pos_1368	789.158	351.253	259.206	8.56507	0.43441	1.42435	0.000152588	0.0003692	precise
M419T665_1_NEG	664.637	419.041	111.929	Met_neg_1873	665.285	419.041	111.93	0.64808	0.435016	0.875551	0.000182289	9.8e-05	precise
M412T364_POS	364.289	412.14	234.1	Met_pos_1773	364.207	412.139	234.098	0.082044	0.435345	9.05389	0.000179423	0.0021195	precise
M885T1019_NEG	1018.59	885.413	291.194	Met_neg_1466	1019.29	885.413	291.197	0.695236	0.437121	9.92972	0.000387033	0.0028915	precise
M252T396_POS	396.083	252.109	96.0808	Met_pos_1004	396.432	252.109	96.0807	0.34908	0.437349	0.908715	0.00011026	8.731e-05	precise
M773T972_NEG	972.096	773.448	291.2	Met_neg_1311	972.094	773.448	291.197	0.00150325	0.437718	10.2168	0.000338552	0.0029751	precise
M694T472_NEG	472.372	694.096	650.108	Met_neg_1190	472.53	694.096	650.105	0.157819	0.439674	4.32161	0.000305176	0.0028095	precise
M253T455_POS	454.743	253.143	91.0545	Met_pos_2566	470.968	253.143	91.0542	16.2251	0.44011	3.11727	0.000111411	0.00028384	precise
M895T1053_NEG	1052.65	895.416	116.928	Met_neg_269	1073.43	895.415	116.929	20.7849	0.441498	3.63555	0.000395324	0.0004251	precise
M895T1053_NEG	1052.65	895.416	116.928	Met_neg_1081	1080.52	895.415	116.929	27.872	0.441498	3.8066	0.000395324	0.0004451	precise
M276T131_NEG	131.159	275.845	160.842	Met_neg_398	144.454	275.845	160.842	13.2947	0.442532	1.71783	0.00012207	0.0002763	precise
M276T131_NEG	131.159	275.845	160.842	Met_neg_1469	130.948	275.845	160.842	0.211028	0.442532	1.84218	0.00012207	0.0002963	precise
M825T941_NEG	940.885	825.419	291.198	Met_neg_770	940.736	825.419	291.196	0.148719	0.443667	7.63987	0.000366211	0.0022247	precise
M824T840_POS	840.266	824.479	321.206	Met_pos_1701	827.925	824.479	321.206	12.3414	0.444173	0.510887	0.000366211	0.0001641	precise
M824T840_POS	840.266	824.479	321.206	Met_pos_1006	838.181	824.479	321.206	2.08534	0.444173	0.547624	0.000366211	0.0001759	precise
M824T840_POS	840.266	824.479	321.206	Met_pos_2264	820.322	824.479	321.206	19.9443	0.444173	0.827818	0.000366211	0.0002659	precise
M927T1015_NEG	1014.99	927.495	223.134	Met_neg_1315	1017.54	927.496	223.134	2.5468	0.444368	2.17986	0.00041215	0.0004864	precise
M927T1015_NEG	1014.99	927.495	223.134	Met_neg_1383	1013.75	927.496	223.134	1.23949	0.444368	2.49357	0.00041215	0.0005564	precise
M354T389_POS	389.019	354.118	207.066	Met_pos_2546	388.395	354.118	207.065	0.623795	0.444401	2.6243	0.00015737	0.0005434	precise
M959T1005_POS	1004.9	958.573	307.228	Met_pos_1148	1003.64	958.574	307.227	1.26261	0.44571	5.55713	0.000427246	0.0017073	precise
M467T460_NEG	460.089	467.167	307.163	Met_neg_481	460.512	467.167	307.166	0.422928	0.445792	9.70777	0.000208259	0.0029819	precise
M821T930_NEG	929.597	821.469	263.165	Met_neg_648	943.315	821.469	263.165	13.7183	0.4458	2.35935	0.000366211	0.0006209	precise
M179T377_POS	376.581	179.064	164.04	Met_pos_1391	375.306	179.064	164.04	1.27456	0.447852	2.91148	8.01941e-05	0.0004776	precise
M545T462_POS	462.047	545.128	411.108	Met_pos_2575	457.156	545.129	411.108	4.8907	0.447859	1.29674	0.000244141	0.0005331	precise
M373T370_POS	369.608	373.128	201.054	Met_pos_1300	361.681	373.128	201.055	7.92688	0.448732	2.62317	0.000167435	0.0005274	precise
M373T370_POS	369.608	373.128	201.054	Met_pos_1409	355.681	373.128	201.055	13.9271	0.448732	3.22002	0.000167435	0.0006474	precise
M699T862_NEG	862.069	699.381	397.132	Met_neg_1693	868.07	699.38	397.135	6.00139	0.449682	6.9392	0.000314499	0.0027558	precise
M339T265_NEG	265.078	339.119	205.062	Met_neg_105	265.976	339.12	205.062	0.897549	0.449953	1.13819	0.000152588	0.0002334	precise
M743T983_POS	983.333	743.473	581.416	Met_pos_1118	983.635	743.473	581.42	0.301911	0.451585	5.8794	0.000335741	0.0034184	precise
M651T600_POS	599.709	650.521	114.091	Met_pos_127	599.571	650.521	114.091	0.137868	0.452192	1.75035	0.00029416	0.0001997	precise
M218T516_POS	515.524	218.121	69.0697	Met_pos_1059	514.711	218.121	69.0698	0.813458	0.452199	2.11482	9.8634e-05	0.00014607	precise
M415T515_NEG	514.596	415.14	247.063	Met_neg_964	515.447	415.14	247.061	0.851245	0.454407	5.63261	0.000188643	0.0013916	precise
M343T816_POS	815.616	343.227	95.0857	Met_pos_1695	817.206	343.227	95.0855	1.59047	0.455213	2.13976	0.000156241	0.00020346	precise
M536T1040_NEG	1040.16	536.071	443.028	Met_neg_549	1041.03	536.071	443.024	0.874091	0.455426	9.76043	0.000244141	0.0043241	precise
M803T970_POS	970.292	803.494	275.198	Met_pos_103	983.081	803.493	275.201	12.7892	0.455773	7.71546	0.000366211	0.0021233	precise
M181T648_POS	647.9	181.122	135.117	Met_pos_261	647.174	181.122	135.117	0.726263	0.455833	3.69533	8.25614e-05	0.0004993	precise
M469T468_NEG	467.552	469.208	59.0137	Met_neg_1461	467.987	469.208	59.0138	0.434927	0.455949	2.12238	0.000213935	0.00012525	precise
M936T748_POS	747.777	936.496	114.037	Met_pos_2125	748.514	936.496	114.037	0.737454	0.456218	2.99289	0.000427246	0.0003413	precise
M334T876_POS	876.217	334.274	165.127	Met_pos_1686	895.163	334.274	165.127	18.9459	0.456475	2.97104	0.000152588	0.0004906	precise
M197T414_POS	413.763	197.117	179.106	Met_pos_2132	413.085	197.117	179.107	0.678319	0.459534	3.72571	9.0582e-05	0.0006673	precise
M199T589_NEG	588.974	199.034	141.045	Met_neg_456	589.13	199.034	141.046	0.156259	0.459986	5.88319	9.15527e-05	0.0008298	precise
M529T866_POS	865.685	529.352	511.343	Met_pos_1403	866.046	529.353	511.341	0.361172	0.461206	3.34845	0.000244141	0.0017122	precise
M521T829_NEG	829.181	521.252	293.214	Met_neg_1905	828.995	521.252	293.212	0.186344	0.462024	7.85575	0.000240831	0.0023034	precise
M514T265_NEG	265.078	514.216	128.035	Met_neg_1143	266.761	514.216	128.035	1.68272	0.462062	0.884912	0.000237599	0.0001133	precise
M233T772_POS	772.293	233.19	215.18	Met_pos_147	772.183	233.19	215.179	0.109761	0.462946	5.17475	0.000107954	0.0011135	precise
M867T867_NEG	866.572	867.474	291.194	Met_neg_1988	867.477	867.474	291.197	0.90547	0.463167	9.9936	0.000401786	0.0029101	precise
M401T654_NEG	654.3	401.088	121.029	Met_neg_04	654.717	401.088	121.03	0.416794	0.463974	3.42809	0.000186094	0.0004149	precise
M631T874_NEG	873.515	631.243	116.928	Met_neg_2272	858.579	631.243	116.929	14.9363	0.464413	3.82712	0.000293157	0.0004475	precise
M525T623_POS	623.17	525.267	331.098	Met_pos_1793	623.31	525.267	331.099	0.140202	0.464793	5.45002	0.000244141	0.0018045	precise
M182T82_POS	81.8019	182.081	136.076	Met_pos_1038	84.118	182.081	136.076	2.31609	0.464888	3.10121	8.46473e-05	0.000422	precise
M606T674_NEG	673.542	606.122	96.9607	Met_neg_1836	674.344	606.122	96.9601	0.802233	0.46493	5.30795	0.000281804	0.00051466	precise
M870T671_NEG	670.623	869.528	341.236	Met_neg_599	671.567	869.527	341.233	0.943941	0.465209	8.15659	0.000404512	0.0027833	precise
M655T955_POS	954.663	655.276	549.255	Met_pos_1354	953.904	655.276	549.249	0.759088	0.465721	10.2236	0.000305176	0.0056153	precise
M518T396_NEG	395.828	518.167	150.033	Met_neg_961	394.374	518.167	150.032	1.45416	0.466427	4.63967	0.000241687	0.0006961	precise
M323T883_NEG	883.034	323.223	291.194	Met_neg_1373	884.898	323.223	291.197	1.86439	0.472083	9.55712	0.000152588	0.002783	precise
M517T462_NEG	462.164	517.135	115.003	Met_neg_2012	462.788	517.135	115.004	0.624402	0.472102	2.58513	0.000244141	0.0002973	precise
M517T532_NEG	531.528	517.135	383.113	Met_neg_488	532.354	517.135	383.114	0.826486	0.472102	2.5204	0.000244141	0.0009656	precise
M323T320_NEG	319.583	323.135	59.0137	Met_neg_1997	319.013	323.135	59.0138	0.569769	0.472211	2.81985	0.000152588	0.00016641	precise
M323T462_POS	462.047	323.076	207.066	Met_pos_1200	461.913	323.076	207.065	0.134	0.472297	2.74213	0.000152588	0.0005678	precise
M739T347_NEG	347.325	739.209	283.025	Met_neg_1650	347.66	739.209	283.025	0.334823	0.472414	0.238848	0.000349212	6.76e-05	precise
M161T670_POS	670.219	161.099	62.9901	Met_pos_2001	669.876	161.099	62.9899	0.343241	0.473584	3.12336	7.62939e-05	0.00019674	precise
M306T848_POS	848.479	306.243	250.179	Met_pos_2627	824.186	306.243	250.18	24.2926	0.473844	5	0.000145111	0.0012509	precise
M355T933_POS	932.623	355.284	81.0696	Met_pos_1292	914.832	355.284	81.0698	17.7913	0.474043	1.7274	0.00016842	0.00014004	precise
M179T63_NEG	63.4177	179.056	75.0085	Met_neg_627	62.8877	179.056	75.0088	0.529992	0.474925	4.11698	8.50382e-05	0.00030881	precise
M641T848_POS	848.479	641.334	349.132	Met_pos_1772	848.226	641.335	349.131	0.253253	0.475845	4.0999	0.000305176	0.0014314	precise
M384T252_NEG	251.516	384.094	132.045	Met_neg_974	252.899	384.094	132.046	1.38288	0.476721	2.48248	0.000183105	0.0003278	precise
M383T736_NEG	735.809	383.244	309.209	Met_neg_1837	736.449	383.244	309.207	0.64036	0.477778	5.54806	0.000183105	0.0017155	precise
M367T1049_POS	1049.12	367.263	119.085	Met_pos_1756	1050.8	367.263	119.086	1.68032	0.478758	6.13005	0.00017583	0.00073	precise
M375T230_POS	229.97	375.224	84.0807	Met_pos_1298	229.672	375.224	84.0807	0.298415	0.481115	0.124642	0.000180526	1.048e-05	precise
M948T867_NEG	867.124	947.595	397.132	Met_neg_2411	867.986	947.594	397.135	0.861704	0.481769	6.73474	0.000456522	0.0026746	precise
M279T339_POS	338.64	279.17	120.08	Met_pos_1455	331.884	279.17	120.081	6.75571	0.482039	3.77246	0.000134571	0.000453	precise
M655T890_POS	890.21	655.39	313.277	Met_pos_181	889.772	655.39	313.274	0.437716	0.482085	10.1087	0.000315954	0.0031668	precise
M845T773_POS	772.858	844.504	629.402	Met_pos_1440	773.024	844.505	629.405	0.165841	0.482925	5.42687	0.000407833	0.0034157	precise
M642T578_NEG	577.638	642.161	485.108	Met_neg_137	578.155	642.161	485.111	0.516705	0.483516	6.19816	0.000310495	0.0030068	precise
M629T840_POS	840.266	629.404	291.193	Met_pos_2540	838.056	629.404	291.195	2.21014	0.484864	9.11415	0.000305176	0.002654	precise
M793T785_NEG	785.417	793.295	116.928	Met_neg_1316	786.24	793.295	116.929	0.823041	0.485681	3.53549	0.000385288	0.0004134	precise
M341T766_POS	766.158	341.211	145.102	Met_pos_2498	766.657	341.211	145.101	0.499323	0.486382	3.67606	0.000165959	0.0005334	precise
M321T657_POS	657.357	321.206	81.0699	Met_pos_1747	647.687	321.206	81.0698	9.66981	0.486951	1.74948	0.000156412	0.00014183	precise
M501T654_NEG	654.3	501.013	121.029	Met_neg_849	654.815	501.013	121.03	0.514973	0.487294	3.64043	0.000244141	0.0004406	precise
M234T670_POS	670.219	234.098	69.0697	Met_pos_01	670.186	234.098	69.0698	0.0332809	0.487362	1.31693	0.00011409	9.096e-05	precise
M803T906_POS	905.876	803.494	623.435	Met_pos_145	905.376	803.494	623.431	0.499848	0.487924	7.48471	0.000392044	0.0046662	precise
M625T874_NEG	873.515	625.267	491.167	Met_neg_2092	873.98	625.267	491.172	0.464589	0.488073	11.0075	0.000305176	0.0054066	precise
M434T811_NEG	810.588	434.072	125.874	Met_neg_1482	811.576	434.072	125.873	0.988051	0.492138	3.35576	0.000213623	0.0004224	precise
M868T1047_NEG	1047.32	867.511	277.217	Met_neg_607	1053.93	867.511	277.217	6.61433	0.492497	2.45692	0.000427246	0.0006811	precise
M868T1047_NEG	1047.32	867.511	277.217	Met_neg_2042	1047.14	867.511	277.217	0.178414	0.492497	2.99801	0.000427246	0.0008311	precise
M743T979_NEG	978.635	743.422	197.119	Met_neg_641	980.078	743.422	197.118	1.44285	0.492602	1.31748	0.000366211	0.0002597	precise
M865T970_NEG	970.41	865.496	291.194	Met_neg_1601	970.991	865.495	291.197	0.581092	0.493644	9.42903	0.000427246	0.0027457	precise
M402T638_POS	638.468	402.285	135.081	Met_pos_1891	638.381	402.285	135.08	0.0870255	0.494672	6.34216	0.000198999	0.0008567	precise
M369T490_NEG	490.054	369.156	253.144	Met_neg_463	490.485	369.155	253.145	0.431187	0.496012	1.54694	0.000183105	0.0003916	precise
M176T510_POS	510.352	176.07	161.047	Met_pos_2294	509.654	176.071	161.047	0.698396	0.498127	0.340273	8.77055e-05	5.48e-05	precise
M306T264_POS	263.526	306.094	103.058	Met_pos_1408	263.102	306.094	103.058	0.424309	0.4985	3.26614	0.000152588	0.0003366	precise
M489T428_NEG	428.152	489.177	327.124	Met_neg_165	428.296	489.177	327.124	0.14417	0.499085	1.51838	0.000244141	0.0004967	precise
M305T723_NEG	722.578	305.176	209.119	Met_neg_1213	723.278	305.176	209.118	0.699653	0.5	0.994652	0.000152588	0.000208	precise
M853T956_NEG	955.643	853.387	819.388	Met_neg_774	957.182	853.387	819.399	1.53864	0.500647	14.1751	0.000427246	0.0116151	precise
M803T998_POS	997.636	803.494	623.434	Met_pos_07	997.795	803.493	623.43	0.159	0.501695	7.17707	0.000403109	0.0044744	precise
M582T340_NEG	340.165	582.424	130.088	Met_neg_28	340.596	582.424	130.087	0.430931	0.502189	1.25147	0.000292487	0.0001628	precise
M727T824_NEG	823.783	727.391	171.102	Met_neg_1957	825.161	727.391	171.103	1.37833	0.503458	4.86316	0.000366211	0.0008321	precise
M339T658_POS	657.971	339.217	321.207	Met_pos_263	667.488	339.216	321.206	9.51734	0.503957	1.96509	0.00017095	0.0006312	precise
M662T518_POS	517.959	662.303	114.037	Met_pos_2388	518.942	662.303	114.037	0.983418	0.504409	3.00779	0.000334072	0.000343	precise
M288T793_POS	792.952	288.253	106.086	Met_pos_1958	792.991	288.254	106.086	0.0387184	0.50476	3.30769	0.000145499	0.0003509	precise
M387T809_NEG	808.815	387.148	79.9577	Met_neg_1876	809.572	387.148	79.9574	0.756957	0.505244	3.23147	0.000195604	0.00025838	precise
M339T726_NEG	725.583	339.218	289.182	Met_neg_1549	726.359	339.218	289.181	0.776497	0.505406	3.23085	0.000171443	0.0009343	precise
M400T391_POS	390.676	400.281	114.092	Met_pos_2300	390.545	400.281	114.091	0.131145	0.506323	2.98007	0.000202671	0.00034	precise
M667T387_NEG	386.798	667.187	193.051	Met_neg_2163	388.389	667.188	193.051	1.59125	0.509676	1.00751	0.000340049	0.0001945	precise
M359T848_NEG	848.238	359.184	291.194	Met_neg_2133	848.984	359.184	291.197	0.74648	0.509782	10.1464	0.000183105	0.0029546	precise
M519T437_NEG	437.02	519.187	357.132	Met_neg_1830	436.825	519.187	357.134	0.195369	0.510861	7.32806	0.000265232	0.0026171	precise
M835T941_NEG	940.885	835.448	291.2	Met_neg_1710	940.701	835.448	291.197	0.184069	0.511398	10.121	0.000427246	0.0029472	precise
M343T707_POS	706.735	343.118	313.071	Met_pos_2259	706.672	343.118	313.071	0.0632511	0.513017	1.88775	0.000176025	0.000591	precise
M327T305_NEG	305.496	327.109	165.056	Met_neg_1543	305.955	327.109	165.056	0.459193	0.515459	2.70394	0.000168611	0.0004463	precise
M591T636_NEG	636.027	591.303	309.209	Met_neg_2245	634.758	591.302	309.207	1.26937	0.516108	5.61533	0.000305176	0.0017363	precise
M591T636_NEG	636.027	591.303	309.209	Met_neg_2369	643.433	591.302	309.207	7.4059	0.516108	5.61533	0.000305176	0.0017363	precise
M591T636_NEG	636.027	591.303	309.209	Met_neg_1457	616.252	591.302	309.207	19.7746	0.516108	5.9064	0.000305176	0.0018263	precise
M441T391_NEG	390.927	441.104	179.036	Met_neg_1150	390.907	441.104	179.035	0.0202288	0.516729	3.37811	0.000227931	0.0006048	precise
M367T595_POS	595.09	367.248	275.199	Met_pos_1597	578.625	367.248	275.2	16.4655	0.517379	5.73001	0.000190006	0.0015769	precise
M367T610_POS	610.237	367.248	275.199	Met_pos_2219	615.4	367.248	275.2	5.16266	0.517379	5.73001	0.000190006	0.0015769	precise
M367T610_POS	610.237	367.248	275.199	Met_pos_115	610.399	367.248	275.2	0.161712	0.517379	6.05704	0.000190006	0.0016669	precise
M285T368_NEG	367.58	285.062	153.02	Met_neg_1687	368.327	285.061	153.019	0.74727	0.517529	1.5815	0.000147528	0.000242	precise
M383T753_POS	752.552	383.243	137.059	Met_pos_1106	752.137	383.243	137.06	0.415452	0.519094	2.91406	0.000198939	0.0003994	precise
M409T758_NEG	758.438	409.132	116.928	Met_neg_1047	758.467	409.132	116.929	0.0285087	0.522137	3.73818	0.000213623	0.0004371	precise
M327T687_NEG	686.918	327.218	185.119	Met_neg_1742	687.21	327.218	185.118	0.292429	0.522602	2.49354	0.000171005	0.0004616	precise
M642T528_POS	527.759	642.114	319.026	Met_pos_1944	527.074	642.113	319.027	0.68528	0.525412	2.33836	0.000337374	0.000746	precise
M485T603_NEG	603.209	485.334	61.9885	Met_neg_1776	603.282	485.334	61.9883	0.0731513	0.526129	1.68225	0.000255348	0.00010428	precise
M577T412_NEG	412.303	577.156	285.041	Met_neg_1660	412.702	577.156	285.04	0.398785	0.527789	3.43951	0.000304616	0.0009804	precise
M337T340_NEG	340.165	337.151	59.0137	Met_neg_1004	340.873	337.151	59.0139	0.708242	0.534148	2.57363	0.000180088	0.00015188	precise
M809T887_NEG	886.507	809.47	309.209	Met_neg_1376	887.172	809.469	309.207	0.664613	0.534774	4.42292	0.000432883	0.0013676	precise
M684T988_POS	988.008	684.432	487.346	Met_pos_2514	988.437	684.432	487.341	0.428833	0.535058	9.87645	0.000366211	0.0048132	precise
M311T728_NEG	728.018	311.187	267.198	Met_neg_1321	728.433	311.186	267.197	0.414861	0.535726	3.09884	0.000166711	0.000828	precise
M398T763_POS	763.197	398.29	349.234	Met_pos_2049	751.575	398.29	349.237	11.6217	0.535952	8.60361	0.000213464	0.0030047	precise
M327T636_NEG	636.027	327.218	197.119	Met_neg_1495	637.378	327.218	197.118	1.3512	0.536165	4.38112	0.000175443	0.0008636	precise
M585T858_POS	858.23	585.378	321.207	Met_pos_1932	857.73	585.378	321.206	0.499753	0.536817	2.85611	0.000314241	0.0009174	precise
M403T724_POS	723.885	403.064	160.075	Met_pos_1817	697.58	403.064	160.076	26.3047	0.539102	5.15131	0.000217292	0.0008246	precise
M261T874_POS	874.147	261.221	93.0703	Met_pos_169	873.695	261.221	93.0699	0.452184	0.539197	4.39208	0.00014085	0.00040877	precise
M792T611_NEG	611.135	792.263	746.264	Met_neg_307	626.25	792.262	746.257	15.1148	0.539274	9.30082	0.000427246	0.0069408	precise
M339T532_NEG	532.113	339.121	171.102	Met_neg_195	533.635	339.121	171.103	1.52151	0.539941	2.11919	0.000183105	0.0003626	precise
M982T845_NEG	844.737	981.506	291.194	Met_neg_1631	845.626	981.505	291.197	0.888548	0.543564	9.63027	0.000533511	0.0028043	precise
M196T225_POS	224.618	196.046	132.048	Met_pos_1486	226.326	196.046	132.048	1.70825	0.544829	1.22683	0.000106812	0.000162	precise
M725T527_NEG	527.408	725.324	281.176	Met_neg_1749	528.494	725.324	281.176	1.08564	0.545992	1.62425	0.000396021	0.0004567	precise
M725T527_NEG	527.408	725.324	281.176	Met_neg_2441	521.627	725.324	281.176	5.78128	0.545992	1.73094	0.000396021	0.0004867	precise
M391T463_POS	462.593	391.066	275.056	Met_pos_1045	461.617	391.066	275.055	0.976232	0.546258	4.61835	0.000213623	0.0012703	precise
M555T336_NEG	335.966	555.174	349.134	Met_neg_2329	336.971	555.174	349.131	1.00531	0.549694	7.5264	0.000305176	0.0026277	precise
M332T877_POS	877.435	332.258	276.193	Met_pos_2022	876.906	332.259	276.196	0.529104	0.551093	8.45234	0.000183105	0.0023345	precise
M193T462_NEG	461.589	193.014	93.0349	Met_neg_1896	462.356	193.014	93.0346	0.767499	0.553387	3.04973	0.000106812	0.00028373	precise
M441T418_POS	417.855	441.137	339.103	Met_pos_1306	416.513	441.137	339.105	1.34247	0.553435	7.85125	0.000244141	0.0026624	precise
M443T325_POS	324.812	443.298	86.0961	Met_pos_1185	324.339	443.298	86.0964	0.472585	0.553488	3.42093	0.00024536	0.00029453	precise
M274T195_POS	195.41	274.166	120.08	Met_pos_2496	196.848	274.166	120.081	1.43754	0.555382	5.9918	0.000152267	0.0007195	precise
M137T307_NEG	306.737	137.025	93.0349	Met_neg_1714	307.461	137.024	93.0346	0.724198	0.556791	2.94084	7.62939e-05	0.0002736	precise
M821T960_NEG	960.396	821.469	291.2	Met_neg_1895	946.904	821.469	291.197	13.4924	0.557224	9.9098	0.000457742	0.0028857	precise
M986T987_NEG	987.472	985.538	309.208	Met_neg_160	982.518	985.537	309.207	4.95417	0.557378	3.5439	0.000549316	0.0010958	precise
M986T987_NEG	987.472	985.538	309.208	Met_neg_2066	990.441	985.537	309.207	2.96889	0.557378	3.64093	0.000549316	0.0011258	precise
M547T624_NEG	623.976	547.276	265.18	Met_neg_943	609.736	547.276	265.181	14.2404	0.557627	3.51534	0.000305176	0.0009322	precise
M547T624_NEG	623.976	547.276	265.18	Met_neg_2438	634.292	547.276	265.181	10.3165	0.557627	3.85473	0.000305176	0.0010222	precise
M547T624_NEG	623.976	547.276	265.18	Met_neg_1349	623.831	547.276	265.181	0.144974	0.557627	4.30725	0.000305176	0.0011422	precise
M553T1053_POS	1052.92	553.327	69.0449	Met_pos_2545	1053.1	553.327	69.0447	0.175884	0.558223	2.7643	0.00030888	0.00019086	precise
M437T462_NEG	462.164	437.002	114.934	Met_neg_1668	462.67	437.003	114.934	0.506176	0.558671	1.69575	0.000244141	0.0001949	precise
M869T960_NEG	959.808	869.49	323.224	Met_neg_2417	961.483	869.49	323.223	1.67478	0.561572	4.55815	0.000488281	0.0014733	precise
M519T781_NEG	781.348	519.236	291.199	Met_neg_2334	763.52	519.237	291.197	17.8279	0.563908	9.84627	0.000292802	0.0028672	precise
M649T706_NEG	706.307	649.144	116.928	Met_neg_1016	707.347	649.144	116.929	1.04047	0.564144	3.42517	0.000366211	0.0004005	precise
M855T852_POS	851.887	854.526	639.434	Met_pos_1099	848.956	854.526	639.425	2.93105	0.565369	13.3748	0.000483123	0.0085522	precise
M573T821_POS	821.059	573.379	275.199	Met_pos_1622	819.848	573.379	275.2	1.21087	0.566477	6.39061	0.000324806	0.0017587	precise
M613T1074_POS	1074.25	613.41	275.199	Met_pos_20	1074.27	613.409	275.201	0.0198755	0.56718	5.12099	0.000347913	0.0014093	precise
M535T510_NEG	509.913	535.146	223.062	Met_neg_2371	509.699	535.146	223.061	0.214432	0.56901	2.25633	0.000304503	0.0005033	precise
M657T530_POS	529.962	657.078	428.056	Met_pos_2061	529.498	657.078	428.056	0.463608	0.570686	0.910628	0.000374985	0.0003898	precise
M855T740_NEG	739.988	855.475	327.217	Met_neg_2290	739.912	855.475	327.218	0.0758202	0.570772	4.13822	0.000488281	0.0013541	precise
M160T575_POS	575.082	160.076	130.065	Met_pos_1930	574.846	160.076	130.065	0.236194	0.571934	0.702725	9.15527e-05	9.14e-05	precise
M533T430_NEG	430.45	533.167	353.106	Met_neg_1420	430.066	533.166	353.103	0.384238	0.572384	9.49156	0.000305176	0.0033515	precise
M533T430_NEG	430.45	533.167	353.106	Met_neg_2165	435.557	533.166	353.103	5.10667	0.572384	10.0297	0.000305176	0.0035415	precise
M837T865_NEG	865.441	837.464	309.209	Met_neg_1697	866.521	837.463	309.207	1.08032	0.572516	5.15868	0.000479462	0.0015951	precise
M696T361_NEG	360.861	695.508	130.087	Met_neg_10	360.861	695.508	130.087	0.000269406	0.575596	0.607284	0.000400332	7.9e-05	precise
M233T394_POS	394.242	233.038	215.029	Met_pos_2423	394.015	233.038	215.027	0.227277	0.577744	7.27954	0.000134636	0.0015653	precise
M183T470_POS	469.953	183.078	98.984	Met_pos_1135	469.513	183.078	98.9841	0.439786	0.583421	1.10644	0.000106812	0.00010952	precise
M365T948_POS	948.139	365.269	347.26	Met_pos_2511	948.054	365.268	347.258	0.0850121	0.584895	5.20132	0.000213644	0.0018062	precise
M376T266_NEG	265.669	376.066	150.042	Met_neg_2354	257.473	376.066	150.042	8.19618	0.586994	3.44303	0.000220748	0.0005166	precise
M376T266_NEG	265.669	376.066	150.042	Met_neg_2271	263.429	376.066	150.042	2.24043	0.586994	3.57633	0.000220748	0.0005366	precise
M376T266_NEG	265.669	376.066	150.042	Met_neg_1267	267.871	376.066	150.042	2.20213	0.586994	3.57633	0.000220748	0.0005366	precise
M519T600_NEG	599.634	519.281	283.191	Met_neg_2285	599.411	519.281	283.191	0.222905	0.587689	3.03858	0.000305176	0.0008605	precise
M555T582_NEG	582.335	555.258	152.997	Met_neg_635	582.74	555.258	152.996	0.404862	0.590993	5.81519	0.000328153	0.0008897	precise
M937T970_NEG	970.41	937.426	116.928	Met_neg_422	970.915	937.426	116.929	0.505195	0.594416	3.69542	0.000557221	0.0004321	precise
M382T267_NEG	266.895	382.1	134.048	Met_neg_1736	267.423	382.1	134.047	0.528261	0.5976	3.13024	0.000228343	0.0004196	precise
M692T1069_1_NEG	1068.72	692.218	665.21	Met_neg_264	1070.28	692.219	665.209	1.55913	0.598051	2.30078	0.000413982	0.0015305	precise
M773T1045_NEG	1044.99	773.449	291.199	Met_neg_1372	1043.72	773.448	291.197	1.27043	0.599953	9.48397	0.000464033	0.0027617	precise
M703T1064_NEG	1063.92	703.443	291.198	Met_neg_388	1083.5	703.443	291.197	19.5826	0.607364	6.35447	0.000427246	0.0018504	precise
M703T1064_NEG	1063.92	703.443	291.198	Met_neg_1864	1064.64	703.443	291.197	0.721573	0.607364	6.56052	0.000427246	0.0019104	precise
M485T1067_POS	1067.02	485.29	133.102	Met_pos_154	1066.98	485.289	133.101	0.0387565	0.607568	4.6213	0.000294846	0.0006151	precise
M485T1067_POS	1067.02	485.29	133.102	Met_pos_178	1063.2	485.289	133.101	3.82443	0.607568	4.77156	0.000294846	0.0006351	precise
M485T1053_POS	1052.92	485.29	133.102	Met_pos_23	1052.99	485.289	133.101	0.0749033	0.607568	4.99696	0.000294846	0.0006651	precise
M485T1067_POS	1067.02	485.29	133.102	Met_pos_270	1079.34	485.289	133.101	12.3212	0.607568	4.99696	0.000294846	0.0006651	precise
M485T1067_POS	1067.02	485.29	133.102	Met_pos_1168	1087.73	485.289	133.101	20.7128	0.607568	5.29748	0.000294846	0.0007051	precise
M950T933_POS	933.215	949.551	607.436	Met_pos_1874	933.07	949.552	607.436	0.145174	0.608469	0.0441199	0.000577772	2.68e-05	precise
M451T893_POS	892.666	451.285	109.064	Met_pos_2709	892.636	451.284	109.065	0.0295697	0.608614	3.06607	0.000274658	0.0003344	precise
M599T578_NEG	577.638	599.179	100.934	Met_neg_1427	577.759	599.18	100.934	0.121316	0.611187	5.47092	0.000366211	0.0005522	precise
M552T787_NEG	787.215	552.438	506.435	Met_neg_726	787.51	552.438	506.433	0.294527	0.611309	4.94419	0.00033771	0.0025039	precise
M641T970_POS	970.292	641.441	275.199	Met_pos_1042	954.851	641.441	275.2	15.4405	0.612055	5.69876	0.000392597	0.0015683	precise
M791T429_NEG	429.261	791.489	112.986	Met_neg_187	429.532	791.488	112.986	0.270933	0.612763	1.72854	0.000484994	0.0001953	precise
M477T454_NEG	454.476	477.198	195.102	Met_neg_1266	453.993	477.197	195.103	0.482842	0.615281	4.68369	0.00029361	0.0009138	precise
M793T886_POS	886.1	793.473	613.411	Met_pos_27	912.234	793.473	613.409	26.134	0.615372	1.8376	0.000488281	0.0011272	precise
M698T529_POS	528.765	698.36	339.215	Met_pos_1308	526.352	698.359	339.217	2.41335	0.615709	5.83079	0.000429986	0.0019779	precise
M247T871_POS	870.801	247.169	163.113	Met_pos_176	871.419	247.169	163.112	0.6176	0.617342	7.67634	0.000152588	0.0012521	precise
M485T1011_POS	1010.75	485.29	133.102	Met_pos_2590	1011.23	485.289	133.101	0.477831	0.619924	4.80537	0.000300843	0.0006396	precise
M280T1065_POS	1064.66	280.264	81.07	Met_pos_2231	1062.19	280.263	81.0698	2.47015	0.621279	2.21797	0.000174122	0.00017981	precise
M254T388_POS	388.492	254.157	61.0106	Met_pos_1646	388.268	254.157	61.0106	0.224073	0.622761	1.10735	0.000158279	6.756e-05	precise
M474T934_NEG	934.345	474.08	111.929	Met_neg_2390	934.108	474.08	111.929	0.236808	0.625199	0.874658	0.000296394	9.79e-05	precise
M723T974_POS	973.526	722.505	89.0599	Met_pos_2174	973.931	722.505	89.0596	0.404653	0.625365	3.67159	0.000451829	0.00032699	precise
M351T1033_POS	1033.32	351.253	289.217	Met_pos_1393	1033.32	351.253	289.216	0.00319896	0.630137	1.9259	0.000221338	0.000557	precise
M535T493_NEG	492.522	535.146	223.062	Met_neg_1766	492.449	535.146	223.061	0.0728499	0.630503	2.34375	0.000337411	0.0005228	precise
M202T475_POS	474.912	202.126	138.127	Met_pos_05	474.581	202.126	138.128	0.331049	0.630614	5.89382	0.000127463	0.0008141	precise
M349T1021_POS	1021.47	349.252	119.085	Met_pos_1197	1045	349.253	119.085	23.5334	0.631759	3.54872	0.000220644	0.0004226	precise
M771T468_NEG	468.164	771.366	327.216	Met_neg_2187	468.514	771.365	327.218	0.3499	0.633009	6.94858	0.000488281	0.0022737	precise
M337T481_NEG	481.413	336.966	116.928	Met_neg_1937	481.195	336.966	116.929	0.218454	0.63396	3.74673	0.000213623	0.0004381	precise
M433T329_NEG	328.798	433.172	225.111	Met_neg_1445	329.296	433.171	225.113	0.497629	0.634063	8.45485	0.000274658	0.0019033	precise
M669T956_1_POS	956.488	669.291	563.224	Met_pos_1261	955.763	669.292	563.229	0.72484	0.638355	9.08672	0.000427246	0.0051179	precise
M446T136_NEG	135.901	445.943	98.0014	Met_neg_894	130.527	445.942	98.001	5.37438	0.638627	3.71731	0.000284791	0.0003643	precise
M430T341_NEG	341.286	429.984	340.994	Met_neg_1168	342.674	429.984	340.996	1.38759	0.638764	6.21415	0.000274658	0.002119	precise
M476T629_NEG	629.305	476.109	96.9606	Met_neg_1841	629.779	476.109	96.9601	0.473906	0.63903	5.145	0.000304248	0.00049886	precise
M731T484_NEG	483.811	731.22	193.051	Met_neg_967	484.072	731.22	193.051	0.261009	0.639176	0.362599	0.000467378	7e-05	precise
M427T395_NEG	394.594	427.104	325.073	Met_neg_1425	395.051	427.103	325.072	0.457176	0.639978	5.17363	0.000273337	0.0016818	precise
M653T602_NEG	601.977	653.359	116.928	Met_neg_731	602.618	653.358	116.928	0.641474	0.640579	3.00098	0.000418528	0.0003509	precise
M855T865_NEG	864.843	855.474	309.208	Met_neg_1927	851.825	855.475	309.207	13.0179	0.642119	3.46758	0.000549316	0.0010722	precise
M855T865_NEG	864.843	855.474	309.208	Met_neg_1441	864.312	855.475	309.207	0.530744	0.642119	3.5646	0.000549316	0.0011022	precise
M662T408_1_NEG	408.091	662.084	96.9606	Met_neg_2361	408.879	662.084	96.9601	0.788301	0.645305	5.12004	0.000427246	0.00049644	precise
M943T847_NEG	847.125	943.491	293.213	Met_neg_2437	847.72	943.49	293.212	0.594794	0.645626	4.1117	0.000609142	0.0012056	precise
M415T524_NEG	524.409	415.104	313.07	Met_neg_1324	524.756	415.103	313.072	0.346605	0.647179	7.24211	0.000268646	0.0022673	precise
M415T524_NEG	524.409	415.104	313.07	Met_neg_711	535.269	415.103	313.072	10.8599	0.647179	7.43375	0.000268646	0.0023273	precise
M379T288_NEG	288.403	379.054	86.9383	Met_neg_972	289.025	379.054	86.9387	0.621619	0.648338	4.93486	0.000245755	0.00042903	precise
M505T1067_NEG	1066.94	505.257	277.217	Met_neg_1649	1095.77	505.257	277.217	28.832	0.649279	0.672036	0.000328053	0.0001863	precise
M391T883_POS	882.714	391.263	105.07	Met_pos_1662	891.723	391.263	105.07	9.00902	0.649622	1.04312	0.000254173	0.0001096	precise
M391T883_POS	882.714	391.263	105.07	Met_pos_1033	880.861	391.263	105.07	1.85268	0.649622	1.80452	0.000254173	0.0001896	precise
M339T578_POS	577.747	339.217	321.206	Met_pos_118	592.036	339.216	321.206	14.2895	0.654429	1.19954	0.000221993	0.0003853	precise
M339T578_POS	577.747	339.217	321.206	Met_pos_21	576.966	339.216	321.206	0.780633	0.654429	2.07126	0.000221993	0.0006653	precise
M188T250_POS	249.898	188.071	146.059	Met_pos_148	249.546	188.071	146.06	0.352175	0.655088	5.20882	0.000123203	0.0007608	precise
M465T679_POS	679.369	465.166	130.065	Met_pos_1694	673.346	465.165	130.065	6.02264	0.656059	0.196825	0.000305176	2.56e-05	precise
M465T679_POS	679.369	465.166	130.065	Met_pos_2467	689.198	465.165	130.065	9.82893	0.656059	0.418252	0.000305176	5.44e-05	precise
M309T778_NEG	778.367	309.207	171.102	Met_neg_1347	769.242	309.207	171.103	9.12489	0.656357	2.0099	0.00020295	0.0003439	precise
M433T413_POS	413.238	433.113	287.056	Met_pos_123	411.912	433.113	287.055	1.32642	0.657212	4.02362	0.000284647	0.001155	precise
M371T319_NEG	318.986	371.098	209.046	Met_neg_882	330.184	371.098	209.046	11.1985	0.658783	3.07301	0.000244473	0.0006424	precise
M371T319_NEG	318.986	371.098	209.046	Met_neg_276	319.751	371.098	209.046	0.764913	0.658783	3.26436	0.000244473	0.0006824	precise
M777T464_NEG	464.198	777.06	116.929	Met_neg_1874	464.968	777.061	116.929	0.769637	0.661445	5.39817	0.000513983	0.0006312	precise
M691T646_NEG	645.771	691.355	293.214	Met_neg_196	660.382	691.355	293.212	14.6111	0.667461	5.66825	0.000461452	0.001662	precise
M439T572_NEG	572.331	439.034	116.928	Met_neg_1983	573.246	439.034	116.929	0.914912	0.669447	3.627	0.00029391	0.0004241	precise
M450T630_POS	629.502	450.379	344.319	Met_pos_2217	627.079	450.379	344.316	2.42281	0.669669	9.33097	0.000301605	0.0032128	precise
M727T559_NEG	558.897	727.34	283.191	Met_neg_471	559.708	727.339	283.192	0.81113	0.671325	3.04458	0.000488281	0.0008622	precise
M324T680_POS	679.991	324.235	135.08	Met_pos_1433	679.457	324.236	135.08	0.533715	0.67205	5.93795	0.000217903	0.0008021	precise
M707T538_NEG	538.123	707.313	263.165	Met_neg_1632	538.259	707.313	263.165	0.135629	0.672261	2.73516	0.000475499	0.0007198	precise
M735T786_NEG	786.05	735.18	96.9606	Met_neg_553	787.846	735.18	96.9602	1.79647	0.677884	4.62778	0.000498367	0.00044871	precise
M986T1005_NEG	1004.8	985.537	309.208	Met_neg_2177	1004.21	985.537	309.207	0.592909	0.681239	3.18362	0.000671387	0.0009844	precise
M733T1013_NEG	1013.19	733.237	614.199	Met_neg_1317	1013.42	733.237	614.202	0.231201	0.682317	4.56511	0.0005003	0.0028039	precise
M362T927_POS	926.688	362.305	74.0965	Met_pos_1531	926.568	362.305	74.0964	0.120002	0.682574	1.33164	0.0002473	9.867e-05	precise
M134T457_POS	456.696	134.06	106.065	Met_pos_1845	456.831	134.06	106.065	0.134529	0.682924	0.634517	9.15527e-05	6.73e-05	precise
M607T527_NEG	526.902	607.298	307.189	Met_neg_1950	527.971	607.297	307.192	1.06873	0.683419	7.16458	0.000415039	0.0022009	precise
M607T541_NEG	540.552	607.298	307.189	Met_neg_2002	540.382	607.297	307.192	0.169999	0.683419	7.65288	0.000415039	0.0023509	precise
M155T335_POS	335.27	155.07	57.0335	Met_pos_1745	335.166	155.07	57.0334	0.103885	0.688795	1.79	0.000106812	0.00010209	precise
M230T618_POS	617.882	230.248	57.0698	Met_pos_201	617.382	230.248	57.0699	0.49994	0.689961	1.17575	0.000158862	6.71e-05	precise
M570T564_NEG	564.414	570.177	501.102	Met_neg_281	566.177	570.177	501.106	1.76339	0.691851	8.90051	0.000394478	0.0044601	precise
M128T93_POS	93.0805	128.143	83.0854	Met_pos_121	91.6682	128.143	83.0855	1.41233	0.695674	1.04747	8.9146e-05	8.703e-05	precise
M725T713_NEG	712.851	725.375	99.0084	Met_neg_2328	713.118	725.375	99.0089	0.267208	0.695877	4.98905	0.000504772	0.00049396	precise
M424T603_POS	603.242	424.353	114.092	Met_pos_101	602.525	424.353	114.091	0.717316	0.696474	2.28414	0.000295551	0.0002606	precise
M535T886_NEG	885.941	535.313	253.217	Met_neg_1709	886.853	535.312	253.217	0.912335	0.700706	2.63528	0.000375097	0.0006673	precise
M697T1066_POS	1066.43	696.505	637.263	Met_pos_1459	1067.75	696.505	637.255	1.3244	0.701045	12.3075	0.000488281	0.007843	precise
M505T453_NEG	453.256	505.135	193.051	Met_neg_1816	452.672	505.135	193.051	0.58351	0.701117	0.0828798	0.000354159	1.6e-05	precise
M913T763_NEG	763.155	913.444	263.164	Met_neg_782	762.58	913.443	263.165	0.575071	0.702866	4.53517	0.000642028	0.0011935	precise
M807T626_NEG	626.298	807.275	116.928	Met_neg_1928	626.272	807.274	116.929	0.0256022	0.707549	3.63213	0.000571186	0.0004247	precise
M343T706_NEG	706.307	343.249	171.102	Met_neg_1722	707.211	343.249	171.103	0.904364	0.711481	2.07887	0.000244215	0.0003557	precise
M343T706_NEG	706.307	343.249	171.102	Met_neg_1866	726.633	343.249	171.103	20.3255	0.711481	2.19576	0.000244215	0.0003757	precise
M343T706_NEG	706.307	343.249	171.102	Met_neg_2278	719.758	343.249	171.103	13.4514	0.711481	2.37109	0.000244215	0.0004057	precise
M680T539_POS	538.778	680.349	321.206	Met_pos_1268	558.153	680.349	321.206	19.375	0.717693	0.791704	0.000488281	0.0002543	precise
M197T466_POS	466.181	197.117	71.0124	Met_pos_1269	465.267	197.117	71.0127	0.913654	0.732334	4.45667	0.000144355	0.00031648	precise
M966T906_POS	905.876	965.547	623.435	Met_pos_24	905.172	965.547	623.431	0.704247	0.73528	6.59768	0.000709947	0.0041132	precise
M829T996_POS	996.047	828.546	501.359	Met_pos_1624	990.187	828.547	501.357	5.86032	0.736653	4.04741	0.000610352	0.0020292	precise
M625T391_POS	390.676	625.176	317.066	Met_pos_1758	390.733	625.176	317.065	0.057335	0.736789	1.78859	0.000460623	0.0005671	precise
M531T635_NEG	635.408	531.281	295.189	Met_neg_1275	635.653	531.281	295.191	0.244738	0.738997	9.19403	0.000392615	0.002714	precise
M836T972_NEG	972.096	836.445	291.199	Met_neg_2172	972.243	836.444	291.197	0.147177	0.743009	6.61786	0.000621485	0.0019271	precise
M253T552_NEG	552.169	253.093	235.084	Met_neg_1532	552.642	253.093	235.083	0.473029	0.746333	5.67162	0.000188892	0.0013333	precise
M797T972_POS	972.445	797.445	505.237	Met_pos_2679	990.353	797.444	505.241	17.9079	0.75018	8.8148	0.000598227	0.0044536	precise
M265T813_POS	813.219	265.18	81.0698	Met_pos_1051	811.791	265.18	81.0698	1.4284	0.75211	0.584188	0.000199444	4.736e-05	precise
M309T758_NEG	758.438	309.207	291.2	Met_neg_1699	758.73	309.207	291.197	0.29203	0.752569	9.89022	0.0002327	0.00288	precise
M567T408_NEG	408.091	567.208	329.143	Met_neg_1421	390.433	567.208	329.139	17.658	0.753244	10.7413	0.000427246	0.0035354	precise
M170T670_POS	670.219	170.1	69.0697	Met_pos_265	670.213	170.1	69.0698	0.00575106	0.755761	2.28407	0.000128555	0.00015776	precise
M579T459_NEG	459.079	579.265	279.161	Met_neg_1399	459.651	579.266	279.16	0.572173	0.757627	3.12688	0.000438868	0.0008729	precise
M360T912_POS	912.442	360.29	72.0811	Met_pos_1804	912.895	360.29	72.0807	0.453279	0.75987	4.28492	0.000273773	0.00030886	precise
M859T1031_NEG	1031.19	859.462	813.447	Met_neg_1891	1043.57	859.461	813.454	12.3816	0.76712	8.58954	0.00065931	0.0069872	precise
M859T1031_NEG	1031.19	859.462	813.447	Met_neg_2470	1033.46	859.461	813.456	2.27368	0.76712	11.0605	0.00065931	0.0089972	precise
M178T358_POS	358.028	178.036	114.037	Met_pos_133	358.255	178.035	114.037	0.227312	0.771359	2.78944	0.000137329	0.0003181	precise
M463T527_NEG	526.902	463.071	255.031	Met_neg_115	527.868	463.07	255.03	0.965618	0.772286	2.48833	0.000357623	0.0006346	precise
M811T379_NEG	379.447	811.304	631.246	Met_neg_863	379.359	811.305	631.241	0.0882838	0.774221	9.07388	0.000628129	0.0057278	precise
M315T292_NEG	292.08	315.072	108.022	Met_neg_2358	294.118	315.072	108.022	2.03781	0.774872	1.29048	0.000244141	0.0001394	precise
M315T292_NEG	292.08	315.072	108.022	Met_neg_600	290.995	315.072	108.022	1.08454	0.774872	1.66078	0.000244141	0.0001794	precise
M301T1027_POS	1026.77	301.216	109.101	Met_pos_1809	1027.18	301.216	109.101	0.413144	0.775908	3.21628	0.000233716	0.0003509	precise
M195T685_POS	684.736	195.138	81.0699	Met_pos_1861	666.386	195.138	81.0698	18.3499	0.781949	1.92673	0.000152588	0.0001562	precise
M317T742_POS	741.665	317.211	109.101	Met_pos_2534	740.768	317.211	109.101	0.896829	0.784385	3.90922	0.000248815	0.0004265	precise
M709T464_NEG	463.723	709.161	133.014	Met_neg_1473	463.327	709.161	133.014	0.396179	0.790169	0.148104	0.000560357	1.97e-05	precise
M961T477_NEG	476.635	961.262	205.051	Met_neg_892	486.728	961.262	205.051	10.0927	0.791725	1.91904	0.000761054	0.0003935	precise
M412T763_POS	763.197	412.306	349.234	Met_pos_262	762.759	412.306	349.237	0.437766	0.794616	10.7792	0.000327625	0.0037645	precise
M562T578_NEG	577.638	562.251	61.9885	Met_neg_1675	577.77	562.25	61.9884	0.131606	0.796783	1.44124	0.000447991	8.934e-05	precise
M306T88_POS	88.0373	306.119	70.0651	Met_pos_1410	88.2874	306.118	70.0651	0.250097	0.797537	0.0412474	0.000244141	2.89e-06	precise
M607T717_NEG	717.154	607.252	152.997	Met_neg_1357	717.308	607.253	152.996	0.153725	0.804082	6.25703	0.000488281	0.0009573	precise
M675T647_POS	647.309	675.358	351.256	Met_pos_1986	646.229	675.359	351.253	1.07998	0.81337	8.72704	0.000549316	0.0030654	precise
M474T794_NEG	794.417	474.262	277.217	Met_neg_744	795.012	474.263	277.217	0.594848	0.814872	0.470028	0.000386464	0.0001303	precise
M527T462_POS	461.578	527.103	235.058	Met_pos_2133	461.413	527.102	235.06	0.165128	0.816617	9.20956	0.000430441	0.0021648	precise
M649T447_NEG	447.136	649.177	353.106	Met_neg_1761	447.488	649.177	353.103	0.35218	0.819158	10.3604	0.000531779	0.0036583	precise
M807T829_NEG	829.181	807.454	291.199	Met_neg_2201	829.707	807.453	291.197	0.526443	0.82211	10.2312	0.000663815	0.0029793	precise
M371T298_NEG	298.164	371.098	191.035	Met_neg_1728	298.771	371.098	191.035	0.60739	0.822359	0.523464	0.000305176	0.0001	precise
M590T671_NEG	670.623	590.282	308.194	Met_neg_1362	656.598	590.282	308.195	14.0249	0.8272	5.12922	0.000488281	0.0015808	precise
M258T408_NEG	408.091	258.077	116.051	Met_neg_377	409.037	258.077	116.051	0.945796	0.827748	3.56913	0.000213623	0.0004142	precise
M630T1074_POS	1074.25	630.436	613.41	Met_pos_2031	1071.43	630.436	613.41	2.821	0.833019	0.525749	0.000525165	0.0003225	precise
M684T510_NEG	509.913	684.249	263.149	Met_neg_1518	510.484	684.248	263.15	0.57143	0.833236	2.63196	0.000570141	0.0006926	precise
M591T753_NEG	752.539	591.248	80.9653	Met_neg_1774	753.525	591.248	80.9652	0.986493	0.833881	0.49478	0.00049303	4.006e-05	precise
M591T768_NEG	767.924	591.248	80.9653	Met_neg_1559	767.85	591.248	80.9652	0.0737044	0.833881	0.61829	0.00049303	5.006e-05	precise
M869T829_NEG	829.181	869.491	291.194	Met_neg_2170	830.936	869.491	291.197	1.75454	0.842357	9.95376	0.000732422	0.0028985	precise
M237T416_NEG	415.639	237.023	173.061	Met_neg_1327	416.508	237.023	173.061	0.869263	0.843645	3.68888	0.000199963	0.0006384	precise
M545T640_NEG	639.697	545.297	309.209	Met_neg_1462	639.638	545.297	309.207	0.0591192	0.856295	5.12795	0.000466935	0.0015856	precise
M545T653_NEG	652.505	545.297	309.209	Met_neg_1775	652.647	545.297	309.207	0.142287	0.856295	5.41902	0.000466935	0.0016756	precise
M545T640_NEG	639.697	545.297	309.209	Met_neg_772	627.256	545.297	309.207	12.4412	0.856295	5.61307	0.000466935	0.0017356	precise
M165T438_NEG	437.568	165.023	96.9607	Met_neg_2457	438.469	165.023	96.9601	0.90069	0.863329	5.50608	0.000142469	0.00053387	precise
M393T1057_POS	1056.98	393.278	105.07	Met_pos_1066	1057.3	393.279	105.07	0.321233	0.864753	1.38194	0.000340089	0.0001452	precise
M701T453_NEG	452.671	701.209	193.051	Met_neg_295	451.686	701.208	193.051	0.984938	0.874327	0.192696	0.000613085	3.72e-05	precise
M382T742_NEG	741.71	382.065	118.9	Met_neg_1014	742.516	382.064	118.9	0.806232	0.87863	0.317915	0.000335693	3.78e-05	precise
M532T577_POS	577.204	532.312	321.207	Met_pos_1114	578.597	532.311	321.205	1.39347	0.88001	4.14844	0.000468439	0.0013325	precise
M620T848_NEG	848.238	620.056	584.074	Met_neg_1487	849.673	620.057	584.08	1.43466	0.885913	11.1831	0.000549316	0.0065318	precise
M675T412_NEG	412.303	675.124	96.9606	Met_neg_384	413.129	675.123	96.9601	0.825993	0.886507	5.07425	0.000598502	0.000492	precise
M482T675_POS	674.607	482.223	127.04	Met_pos_1619	654.943	482.223	127.039	19.664	0.888042	6.42008	0.000428235	0.0008156	precise
M220T612_POS	611.941	220.082	55.054	Met_pos_09	611.498	220.082	55.0542	0.443454	0.891268	3.51672	0.000196152	0.00019361	precise
M805T891_NEG	890.693	805.438	277.183	Met_neg_326	890.622	805.437	277.181	0.0708956	0.894893	8.01318	0.00072078	0.0022211	precise
M291T288_POS	288.245	291.182	147.043	Met_pos_2171	287.945	291.182	147.044	0.299691	0.902511	4.5857	0.000262794	0.0006743	precise
M851T981_NEG	981.003	851.48	323.224	Met_neg_1625	979.909	851.479	323.223	1.09415	0.903319	4.9718	0.000769157	0.001607	precise
M540T409_POS	409.023	540.244	219.102	Met_pos_1937	389.568	540.244	219.102	19.4545	0.903816	2.92969	0.000488281	0.0006419	precise
M737T465_POS	464.567	737.186	364.117	Met_pos_2141	463.117	737.185	364.118	1.4502	0.907101	2.83782	0.000668702	0.0010333	precise
M538T437_POS	436.955	538.229	175.075	Met_pos_1093	436.28	538.228	175.075	0.675062	0.907201	3.2249	0.000488281	0.0005646	precise
M293T685_POS	685.328	293.211	275.199	Met_pos_1374	673.229	293.211	275.2	12.0994	0.912983	5.64679	0.000267697	0.001554	precise
M767T851_NEG	850.607	767.385	195.101	Met_neg_2352	838.351	767.386	195.103	12.2561	0.914757	7.42584	0.000701972	0.0014488	precise
M283T844_POS	843.536	283.205	121.101	Met_pos_2146	845.299	283.206	121.101	1.76325	0.918914	0.914938	0.000260242	0.0001108	precise
M573T671_NEG	670.623	573.292	291.2	Met_neg_1643	670.686	573.291	291.197	0.0633804	0.930316	10.0139	0.000533342	0.002916	precise
M573T671_NEG	670.623	573.292	291.2	Met_neg_1579	656.627	573.291	291.197	13.9962	0.930316	10.2199	0.000533342	0.002976	precise
M561T932_NEG	931.914	561.327	279.234	Met_neg_1813	932.753	561.328	279.233	0.839176	0.931468	3.60559	0.000522859	0.0010068	precise
M713T957_NEG	956.822	713.411	199.135	Met_neg_67	957.415	713.412	199.134	0.593129	0.933549	2.45312	0.000666005	0.0004885	precise
M713T957_NEG	956.822	713.411	199.135	Met_neg_748	951.599	713.412	199.134	5.22285	0.933549	2.70421	0.000666005	0.0005385	precise
M569T787_NEG	786.646	569.429	61.9885	Met_neg_1899	787.275	569.428	61.9884	0.628971	0.939424	1.5419	0.000534934	9.558e-05	precise
M514T380_NEG	380.052	514.325	61.9885	Met_neg_05	380.048	514.324	61.9884	0.00413293	0.940418	1.53109	0.00048368	9.491e-05	precise
M757T914_POS	914.14	757.452	275.199	Met_pos_1471	912.187	757.451	275.201	1.95313	0.941922	5.34665	0.00071346	0.0014714	precise
M291T812_POS	812.081	291.196	273.187	Met_pos_1275	812.149	291.195	273.185	0.0681144	0.943209	8.47631	0.000274658	0.0023156	precise
M291T812_POS	812.081	291.196	273.187	Met_pos_2364	821.346	291.195	273.185	9.26513	0.943209	8.80576	0.000274658	0.0024056	precise
M725T412_POS	412.099	725.229	287.056	Met_pos_1196	411.905	725.228	287.055	0.194132	0.947722	4.19432	0.000687315	0.001204	precise
M160T678_POS	677.566	160.075	117.057	Met_pos_1321	677.898	160.076	117.057	0.33178	0.953224	4.3372	0.000152588	0.0005077	precise
M638T848_POS	848.479	638.326	346.121	Met_pos_2237	848.149	638.326	346.124	0.329672	0.956175	7.49096	0.000610352	0.0025928	precise
M691T611_POS	611.332	691.354	349.234	Met_pos_107	625.503	691.353	349.237	14.1705	0.957629	9.18974	0.00066206	0.0032094	precise
M694T450_POS	449.793	693.527	114.091	Met_pos_1182	449.029	693.527	114.091	0.763536	0.9641	2.07378	0.00066863	0.0002366	precise
M693T711_NEG	711.04	693.334	397.132	Met_neg_1684	711.226	693.333	397.135	0.185553	0.966709	6.52851	0.000670251	0.0025927	precise
M693T711_NEG	711.04	693.334	397.132	Met_neg_1832	727.665	693.333	397.135	16.6245	0.966709	6.75513	0.000670251	0.0026827	precise
M816T930_NEG	929.597	816.453	291.199	Met_neg_2302	929.585	816.453	291.197	0.0120891	0.967441	8.78685	0.00078987	0.0025587	precise
M629T786_POS	786.259	629.404	81.0699	Met_pos_1130	785.439	629.405	81.0698	0.820397	0.974527	1.50944	0.000613372	0.00012237	precise
M864T1037_NEG	1037.17	864.474	291.2	Met_neg_338	1037.92	864.475	291.197	0.75049	0.988452	8.21608	0.000854492	0.0023925	precise
M738T1014_NEG	1014.37	738.446	249.187	Met_neg_705	1013.3	738.447	249.186	1.07408	0.991841	5.4361	0.000732422	0.0013546	precise
M735T611_NEG	611.135	735.345	291.199	Met_neg_1642	611.141	735.344	291.197	0.00584525	0.99341	9.38369	0.000730498	0.0027325	precise
M735T611_NEG	611.135	735.345	291.199	Met_neg_1701	626.24	735.344	291.197	15.105	0.99341	9.69277	0.000730498	0.0028225	precise
M613T903_POS	903.308	613.41	81.0699	Met_pos_224	912.226	613.409	81.0698	8.91767	0.995015	0.910573	0.000610352	7.382e-05	precise
M968T1033_NEG	1032.98	967.525	291.199	Met_neg_1604	1033.79	967.526	291.196	0.810659	0.997615	9.52965	0.000965218	0.002775	precise
M855T1067_POS	1067.02	854.563	333.241	Met_pos_1206	1066.03	854.563	333.243	0.986856	0.999918	3.33811	0.000854492	0.0011124	precise
M721T785_NEG	785.417	721.365	397.133	Met_neg_1659	786.242	721.365	397.135	0.825103	1.03729	5.89522	0.000748267	0.0023412	precise
M987T462_POS	462.047	987.203	351.083	Met_pos_1822	462.055	987.204	351.086	0.00802482	1.03791	10.7444	0.00102463	0.0037722	precise
M351T409_POS	409.023	351.155	130.065	Met_pos_1913	409.137	351.155	130.065	0.113707	1.04288	1.84369	0.000366211	0.0002398	precise
M597T956_POS	956.488	597.415	579.401	Met_pos_1876	946.716	597.416	579.405	9.77241	1.04696	6.80922	0.000625471	0.0039453	precise
M975T421_POS	421.242	975.24	287.056	Met_pos_1698	420.86	975.241	287.055	0.382379	1.04843	4.03024	0.00102247	0.0011569	precise
M855T771_NEG	771.347	855.474	291.2	Met_neg_1368	772.588	855.474	291.197	1.24106	1.05855	9.46645	0.000905567	0.0027566	precise
M705T785_NEG	784.809	705.328	585.278	Met_neg_41	785.109	705.329	585.286	0.299605	1.05995	14.0789	0.000747612	0.0082402	precise
M628T772_NEG	772.433	628.182	171.947	Met_neg_1132	772.474	628.181	171.947	0.0408554	1.06878	0.0814207	0.000671387	1.4e-05	precise
M974T858_NEG	857.598	973.531	459.219	Met_neg_166	874.235	973.53	459.215	16.6369	1.0766	9.02932	0.0010481	0.0041464	precise
M565T493_NEG	492.522	565.323	519.317	Met_neg_1019	502.164	565.324	519.318	9.64159	1.07965	0.650854	0.000610352	0.000338	precise
M565T493_NEG	492.522	565.323	519.317	Met_neg_2428	495.149	565.324	519.318	2.62698	1.07965	1.45961	0.000610352	0.000758	precise
M730T803_POS	802.792	730.286	333.154	Met_pos_2314	802.397	730.286	333.151	0.395279	1.09534	9.16851	0.000799911	0.0030545	precise
M331T811_NEG	810.588	331.189	262.117	Met_neg_575	811.686	331.189	262.119	1.09795	1.10575	5.67949	0.000366211	0.0014887	precise
M857T806_POS	805.647	856.541	543.368	Met_pos_1530	804.519	856.542	543.368	1.12828	1.10686	0.67689	0.000948071	0.0003678	precise
M631T1050_POS	1050.26	631.419	81.0697	Met_pos_191	1049.49	631.42	81.0698	0.768193	1.11272	0.442952	0.000702596	3.591e-05	precise
M599T1032_POS	1032.23	599.432	321.206	Met_pos_1560	1047.72	599.431	321.206	15.4945	1.12004	1.54543	0.000671387	0.0004964	precise
M981T1060_POS	1059.96	980.616	621.478	Met_pos_2526	1074.91	980.615	621.473	14.9459	1.12035	7.27063	0.00109863	0.0045185	precise
M986T786_NEG	786.05	985.574	309.209	Met_neg_621	785.373	985.573	309.207	0.677249	1.13818	5.66643	0.00112176	0.0017521	precise
M291T929_POS	929.462	291.196	55.054	Met_pos_1095	928.851	291.195	55.0542	0.610567	1.15281	4.26416	0.000335693	0.00023476	precise
M841T965_NEG	965.111	841.496	277.217	Met_neg_1418	962.666	841.495	277.217	2.44472	1.16051	0.394276	0.000976562	0.0001093	precise
M475T772_POS	772.293	475.305	81.0699	Met_pos_1762	772.418	475.306	81.0698	0.125468	1.16441	1.05144	0.000553451	8.524e-05	precise
M668T447_POS	447.413	668.219	325.104	Met_pos_2239	445.934	668.219	325.107	1.47882	1.16992	8.28128	0.00078176	0.0026923	precise
M668T447_POS	447.413	668.219	325.104	Met_pos_1983	447.873	668.219	325.107	0.460273	1.16992	8.28128	0.00078176	0.0026923	precise
M851T962_NEG	962.145	851.48	323.224	Met_neg_1264	963.459	851.479	323.223	1.3143	1.1701	4.59899	0.000996319	0.0014865	precise
M677T811_POS	810.954	677.355	367.139	Met_pos_2164	810.76	677.356	367.141	0.193759	1.1714	5.81602	0.000793457	0.0021353	precise
M309T878_NEG	877.611	309.207	291.199	Met_neg_1888	872.347	309.207	291.197	5.26379	1.18436	9.32771	0.000366211	0.0027162	precise
M309T878_NEG	877.611	309.207	291.199	Met_neg_1342	879.281	309.207	291.197	1.67012	1.18436	9.87718	0.000366211	0.0028762	precise
M309T878_NEG	877.611	309.207	291.199	Met_neg_615	853.163	309.207	291.197	24.4482	1.18436	9.9802	0.000366211	0.0029062	precise
M791T960_NEG	960.396	791.459	291.199	Met_neg_1140	930.755	791.458	291.197	29.6405	1.19175	9.64606	0.000943218	0.0028089	precise
M707T1000_NEG	999.982	707.4	195.138	Met_neg_455	1000.3	707.401	195.139	0.316021	1.19926	6.32421	0.000848359	0.0012341	precise
M1000T845_NEG	844.737	999.515	291.194	Met_neg_2451	834.482	999.517	291.197	10.2548	1.20353	9.97814	0.00120295	0.0029056	precise
M659T530_NEG	529.798	659.055	96.9604	Met_neg_1385	530.494	659.056	96.9601	0.696467	1.20393	2.88201	0.000793457	0.00027944	precise
M257T848_POS	847.915	257.19	131.086	Met_pos_2154	848.317	257.19	131.085	0.402472	1.2137	3.77082	0.00031215	0.0004943	precise
M852T939_NEG	939.066	852.438	291.194	Met_neg_2360	940.419	852.439	291.197	1.35275	1.21721	10.0211	0.0010376	0.0029181	precise
M853T894_NEG	893.764	853.457	341.235	Met_neg_1739	903.482	853.458	341.233	9.71808	1.23008	5.4221	0.00104982	0.0018502	precise
M545T530_POS	529.962	545.129	383.114	Met_pos_1444	529.504	545.129	383.113	0.457615	1.23161	2.51023	0.000671387	0.0009617	precise
M775T972_POS	972.445	775.463	595.396	Met_pos_159	972.203	775.462	595.399	0.242387	1.24302	4.94996	0.000963913	0.0029472	precise
M576T874_NEG	873.515	576.303	61.9885	Met_neg_1561	858.594	576.302	61.9884	14.9207	1.2657	1.42236	0.000729424	8.817e-05	precise
M576T874_NEG	873.515	576.303	61.9885	Met_neg_1670	874.451	576.302	61.9884	0.93619	1.2657	1.42236	0.000729424	8.817e-05	precise
M546T874_POS	874.147	546.364	261.22	Met_pos_1806	873.671	546.363	261.221	0.476326	1.28326	5.78054	0.000701128	0.00151	precise
M807T929_POS	929.462	806.504	613.411	Met_pos_1416	923.536	806.505	613.409	5.92584	1.28654	2.69608	0.0010376	0.0016538	precise
M898T851_NEG	850.607	898.481	291.198	Met_neg_831	854.88	898.48	291.197	4.27283	1.2907	6.14465	0.00115967	0.0017893	precise
M307T812_NEG	812.352	307.192	289.182	Met_neg_1303	812.789	307.191	289.181	0.437	1.29147	3.84119	0.000396729	0.0011108	precise
M840T915_POS	914.704	840.458	643.371	Met_pos_2197	913.964	840.456	643.365	0.740354	1.30072	9.9062	0.0010932	0.0063733	precise
M854T886_NEG	885.941	854.455	309.208	Met_neg_1308	866.677	854.454	309.207	19.264	1.30708	2.6555	0.00111684	0.0008211	precise
M854T886_NEG	885.941	854.455	309.208	Met_neg_1337	888.009	854.454	309.207	2.06761	1.30708	5.63086	0.00111684	0.0017411	precise
M837T1030_NEG	1030	837.501	323.224	Met_neg_1784	1030.56	837.5	323.223	0.55563	1.3118	5.37586	0.00109863	0.0017376	precise
M727T998_NEG	997.678	727.414	397.133	Met_neg_1239	997.812	727.413	397.135	0.133545	1.31388	6.54488	0.00095573	0.0025992	precise
M880T1011_NEG	1011.4	879.512	291.2	Met_neg_609	1012.31	879.511	291.197	0.91279	1.3183	9.87443	0.00115946	0.0028754	precise
M641T1002_POS	1002.15	641.297	275.199	Met_pos_1506	1002.11	641.296	275.2	0.0398114	1.33245	6.39388	0.000854492	0.0017596	precise
M515T880_POS	880.322	515.338	81.07	Met_pos_1084	879.285	515.337	81.0699	1.03739	1.35401	1.23794	0.000697774	0.00010036	precise
M515T880_POS	880.322	515.338	81.07	Met_pos_2079	888.513	515.337	81.0698	8.19146	1.35401	1.8547	0.000697774	0.00015036	precise
M585T433_NEG	432.819	585.197	193.05	Met_neg_151	431.538	585.198	193.051	1.28064	1.35764	1.74203	0.000794488	0.0003363	precise
M567T489_NEG	488.819	567.339	521.326	Met_neg_528	488.358	567.338	521.333	0.460886	1.39856	12.9142	0.000793457	0.0067326	precise
M567T489_NEG	488.819	567.339	521.326	Met_neg_916	478.074	567.338	521.333	10.7449	1.39856	13.2595	0.000793457	0.0069126	precise
M173T588_POS	588.286	173.117	131.086	Met_pos_1923	587.015	173.117	131.086	1.27131	1.41026	0.447036	0.000244141	5.86e-05	precise
M843T805_POS	804.559	842.527	515.337	Met_pos_1579	814.02	842.528	515.337	9.46119	1.41664	0.711186	0.00119356	0.0003665	precise
M843T805_POS	804.559	842.527	515.337	Met_pos_1250	830.2	842.528	515.336	25.6405	1.41664	2.01131	0.00119356	0.0010365	precise
M966T865_POS	865.091	965.548	543.368	Met_pos_2672	862.979	965.547	543.368	2.11154	1.45645	0.274216	0.00140627	0.000149	precise
M274T615_POS	615.432	274.274	88.0755	Met_pos_18	613.981	274.274	88.0756	1.45105	1.49298	1.38926	0.000409484	0.00012236	precise
M803T884_POS	883.942	803.495	275.199	Met_pos_1204	884.277	803.494	275.201	0.334602	1.51924	8.31538	0.0012207	0.0022884	precise
M678T977_POS	977.048	678.479	89.0599	Met_pos_2189	978.158	678.478	89.0596	1.11014	1.5293	3.10152	0.0010376	0.00027622	precise
M741T458_NEG	458.002	741.187	133.014	Met_neg_437	459.423	741.188	133.014	1.42077	1.54816	0.569864	0.00114748	7.58e-05	precise
M741T458_NEG	458.002	741.187	133.014	Met_neg_300	442.95	741.188	133.014	15.052	1.54816	1.02094	0.00114748	0.0001358	precise
M709T584_NEG	583.542	709.329	265.179	Met_neg_188	583.212	709.328	265.181	0.330177	1.54884	6.54836	0.00109863	0.0017365	precise
M462T572_NEG	571.719	462.094	96.9606	Met_neg_2261	572.346	462.093	96.9601	0.626658	1.55926	5.13067	0.000720523	0.00049747	precise
M369T435_NEG	435.257	369.083	145.03	Met_neg_479	436.195	369.083	145.03	0.937633	1.63644	6.2932	0.000603981	0.0009127	precise
M552T431_POS	430.587	552.208	325.105	Met_pos_2618	434.809	552.207	325.107	4.2225	1.72695	6.297	0.000953631	0.0020472	precise
M795T1075_POS	1074.83	794.506	597.407	Met_pos_2311	1074.56	794.504	597.415	0.271144	1.7669	12.4604	0.00140381	0.007444	precise
M939T966_NEG	965.725	939.494	263.165	Met_neg_1076	967.246	939.496	263.165	1.52084	1.8696	2.7496	0.00175649	0.0007236	precise
M825T375_NEG	375.343	825.247	397.113	Met_neg_2363	375.194	825.246	397.114	0.149429	1.88384	1.35805	0.00155463	0.0005393	precise
M840T1079_NEG	1079.2	840.476	806.423	Met_neg_1257	1073.64	840.475	806.427	5.55677	1.88812	4.95184	0.00158691	0.0039933	precise
M845T408_POS	408.456	845.333	130.065	Met_pos_2681	408.236	845.334	130.065	0.220246	1.91783	2.3296	0.00162121	0.000303	precise
M813T1053_NEG	1052.65	813.462	277.217	Met_neg_289	1050.84	813.46	277.217	1.80539	1.95082	2.80177	0.00158691	0.0007767	precise
M974T858_NEG	857.598	973.531	459.219	Met_neg_2274	858.388	973.529	459.215	0.790155	2.01702	9.22531	0.00196363	0.0042364	precise
M821T1048_NEG	1047.93	821.466	277.216	Met_neg_202	1061.21	821.468	277.217	13.2801	2.24134	3.0817	0.00184119	0.0008543	precise
M868T858_NEG	858.209	868.435	291.199	Met_neg_125	859.244	868.433	291.196	1.03505	2.24987	8.22675	0.00195386	0.0023956	precise
M433T361_NEG	361.487	433.208	225.115	Met_neg_1946	360.238	433.209	225.113	1.2486	2.40557	8.07993	0.00104211	0.0018189	precise
M433T361_NEG	361.487	433.208	225.115	Met_neg_1960	363.961	433.209	225.113	2.47365	2.40557	8.70185	0.00104211	0.0019589	precise
M853T969_NEG	968.654	853.39	819.413	Met_neg_129	970.027	853.387	819.399	1.37337	2.64628	16.8287	0.0022583	0.0137894	precise
M825T913_POS	913.013	824.517	613.41	Met_pos_2293	912.182	824.515	613.409	0.83133	2.66492	1.45661	0.00219727	0.0008935	precise
M851T944_NEG	944.423	851.481	291.194	Met_neg_1263	973.279	851.479	291.197	28.8563	2.67384	10.4627	0.00227672	0.0030467	precise
M821T1048_NEG	1047.93	821.466	277.216	Met_neg_1828	1029.24	821.469	277.217	18.686	2.68714	3.51457	0.0022074	0.0009743	precise
M367T736_POS	735.878	367.249	81.0699	Met_pos_1276	725.975	367.248	81.0698	9.90312	2.82534	1.06686	0.0010376	8.649e-05	precise
M853T1011_POS	1011.3	852.548	623.434	Met_pos_1156	1011.53	852.546	623.43	0.226805	2.84895	6.61983	0.00242886	0.004127	precise
M868T1003_NEG	1003.01	867.515	311.223	Met_neg_1918	1003.08	867.512	311.223	0.0712166	3.02533	1.0478	0.00262451	0.0003261	precise
M769T345_NEG	345.185	769.222	427.106	Met_neg_1341	345.91	769.219	427.103	0.725295	3.57061	5.09947	0.00274658	0.002178	precise
M769T345_NEG	345.185	769.222	427.106	Met_neg_70	354.427	769.219	427.103	9.24161	3.57061	5.52091	0.00274658	0.002358	precise
M427T460_NEG	459.594	427.104	325.074	Met_neg_802	459.159	427.103	325.072	0.43464	3.92989	6.70744	0.00167847	0.0021804	precise
M808T875_NEG	875.292	807.523	293.214	Met_neg_1754	876.093	807.526	293.212	0.801328	4.07793	6.60512	0.00329303	0.0019367	precise
M753T596_NEG	596.059	753.355	309.209	Met_neg_221	611.52	753.351	309.207	15.4608	4.1874	5.96235	0.00315458	0.0018436	precise
M845T997_NEG	997.063	845.484	291.2	Met_neg_1502	998.542	845.487	291.197	1.47866	4.62012	10.2082	0.00390625	0.0029726	precise
M871T874_POS	873.555	870.562	543.367	Met_pos_2050	884.62	870.558	543.368	11.0654	4.62728	0.80866	0.00402832	0.0004394	precise
M871T874_POS	873.555	870.562	543.367	Met_pos_1490	874.644	870.558	543.368	1.08889	4.62728	1.60002	0.00402832	0.0008694	precise
M884T806_NEG	806.449	883.501	291.199	Met_neg_556	806.093	883.506	291.197	0.355616	5.26424	7.51279	0.00465098	0.0021877	precise
M837T913_NEG	912.983	837.463	309.208	Met_neg_2065	917.846	837.456	309.207	4.86284	9.34339	2.87509	0.00782468	0.000889	precise
M437T351_POS	351.275	437.235	86.0961	Met_pos_1615	377.497	437.24	86.0964	26.222	9.38714	3.63953	0.00410443	0.00031335	precise
M864T970_NEG	970.41	864.483	291.2	Met_neg_518	983.776	864.475	291.197	13.3662	9.67271	9.75354	0.00836182	0.0028402	precise
M865T998_NEG	998.262	865.48	293.214	Met_neg_435	1010.36	865.496	293.212	12.1023	17.6301	4.41489	0.0152588	0.0012945	precise
M884T943_NEG	943.211	883.506	309.208	Met_neg_251	946.746	883.49	309.207	3.53546	17.9619	3.93102	0.0158691	0.0012155	precise
M459T823_NEG	823.167	459.202	291.195	Met_neg_1479	835.177	459.216	291.197	12.0097	29.0938	5.22533	0.0133603	0.0015216	precise
M839T929_NEG	928.988	839.453	291.199	Met_neg_2419	922.504	839.479	291.197	6.48439	31.409	7.18312	0.0263672	0.0020917	precise
M727T998_NEG	997.678	727.414	397.133	Met_neg_1093	988.762	727.391	397.135	8.91606	31.6053	6.54488	0.0229894	0.0025992	precise
M599T916_POS	915.74	599.432	81.0699	Met_pos_1405	920.466	599.409	81.0698	4.72579	37.09	0.654497	0.0222321	5.306e-05	precise
M253T168_POS	168.36	253.118	120.08	Met_pos_2051	194.623	253.128	120.081	26.2626	39.2447	4.79677	0.00993393	0.000576	precise
M819T970_NEG	969.859	819.491	291.199	Met_neg_654	979.283	819.454	291.197	9.4244	44.9907	9.98054	0.0368678	0.0029063	precise
M819T970_NEG	969.859	819.491	291.199	Met_neg_1286	972.869	819.453	291.197	3.01026	47.0018	10.1866	0.0385157	0.0029663	precise
M655T1036_POS	1035.57	655.28	549.255	Met_pos_1896	1049.11	655.312	549.249	13.5434	47.8735	9.85836	0.0313721	0.0054147	precise
M655T1036_POS	1035.57	655.28	549.255	Met_pos_1755	1059.61	655.312	549.25	24.0389	48.8048	9.18471	0.0319824	0.0050447	precise
M829T996_POS	996.047	828.546	501.359	Met_pos_1637	1005.19	828.505	501.357	9.13835	49.8003	3.98757	0.0412598	0.0019992	precise
M707T579_NEG	578.751	707.349	309.209	Met_neg_1027	576.001	707.313	309.207	2.74992	50.8712	4.05036	0.0359818	0.0012524	precise
M844T961_POS	960.575	843.531	533.278	Met_pos_252	969.455	843.486	533.272	8.87956	52.8232	11.5714	0.0445557	0.0061707	precise
M852T939_NEG	939.066	852.438	291.194	Met_neg_462	943.164	852.483	291.197	4.09845	53.5545	10.0211	0.0456543	0.0029181	precise
M391T883_POS	882.714	391.263	105.07	Met_pos_2356	897.417	391.284	105.07	14.7029	54.699	1.04312	0.0214029	0.0001096	precise
M272T374_NEG	374.136	272.008	100.934	Met_neg_931	374.209	272.023	100.934	0.0732295	56.3737	2.75032	0.0153349	0.0002776	precise
M627T982_POS	982.306	627.425	81.0699	Met_pos_2584	994.434	627.462	81.0698	12.1278	58.072	1.6677	0.036438	0.0001352	precise
M821T930_NEG	929.597	821.469	263.165	Met_neg_840	940.265	821.42	263.165	10.6682	58.8491	2.35935	0.0483398	0.0006209	precise
M671T711_POS	711.221	671.325	509.268	Met_pos_2457	705.846	671.365	509.272	5.37483	58.9262	8.17323	0.039561	0.0041624	precise
M325T736_POS	736.447	325.216	81.0701	Met_pos_1289	726.914	325.237	81.0699	9.53258	63.8003	3.56643	0.0207502	0.00028913	precise
M545T640_NEG	639.697	545.297	309.209	Met_neg_353	641.962	545.26	309.207	2.26474	68.3548	5.12795	0.0372711	0.0015856	precise
M545T640_NEG	639.697	545.297	309.209	Met_neg_1956	635.01	545.26	309.207	4.68691	68.3548	5.41902	0.0372711	0.0016756	precise
M527T670_NEG	670.01	527.286	291.194	Met_neg_644	657.203	527.323	291.197	12.8074	68.8055	9.45547	0.0362827	0.0027534	precise
M709T464_NEG	463.723	709.161	133.014	Met_neg_836	472.43	709.108	133.014	8.70657	75.0713	0.302975	0.0532337	4.03e-05	precise
M437T462_NEG	462.164	437.002	114.934	Met_neg_697	461.993	437.039	114.934	0.171017	83.0954	1.69575	0.0363159	0.0001949	precise
M437T462_NEG	462.164	437.002	114.934	Met_neg_1940	463.945	437.039	114.934	1.78126	83.0954	1.69575	0.0363159	0.0001949	precise
M433T361_NEG	361.487	433.208	225.115	Met_neg_1165	352.578	433.172	225.113	8.90883	84.1086	7.76897	0.0364335	0.0017489	precise
M837T904_POS	903.853	836.516	291.193	Met_neg_1456	917.285	836.443	291.197	13.4322	86.5422	13.0929	0.0723877	0.0038126	precise
M909T912_NEG	912.365	909.394	116.928	Met_neg_839	919.972	909.482	116.929	7.60695	96.2698	4.09908	0.0875556	0.0004793	precise
M895T1053_NEG	1052.65	895.416	116.928	Met_neg_724	1054.19	895.506	116.929	1.53774	100.908	3.8066	0.090364	0.0004451	rough
M313T630_POS	630.104	313.201	249.151	Met_pos_1340	620.186	313.237	249.148	9.91766	113.854	9.30088	0.0356632	0.0023173	rough
M309T719_POS	718.515	309.242	291.193	Met_neg_1334	729.728	309.207	291.196	11.2133	114.9	11.9613	0.0355279	0.0034831	rough
M313T868_POS	867.876	313.274	57.0698	Met_pos_1731	862.245	313.237	57.0699	5.63066	116.327	0.69231	0.036438	3.951e-05	rough
M309T823_POS	823.18	309.242	81.0699	Met_pos_2111	817.552	309.206	81.0698	5.62777	117.378	1.25423	0.0362939	0.00010168	rough
M721T417_NEG	417.361	721.162	355.121	Met_neg_984	414.865	721.076	355.119	2.49559	119.349	7.31924	0.0860596	0.0025992	rough
M859T1066_POS	1065.84	858.557	679.375	Met_pos_2570	1065.86	858.449	679.369	0.0227013	125.49	7.96989	0.107727	0.0054145	rough
M569T369_NEG	368.798	569.19	349.134	Met_neg_950	368.403	569.115	349.131	0.394617	131.591	7.91451	0.0748901	0.0027632	rough
M261T874_POS	874.147	261.221	93.0703	Met_pos_1110	871.281	261.185	93.0699	2.86625	138.998	4.39208	0.0363042	0.00040877	rough
M343T682_POS	681.826	343.296	240.234	Met_pos_267	684.268	343.248	240.232	2.44168	139.355	7.64053	0.0478334	0.0018355	rough
M503T349_NEG	348.961	503.122	116.928	Met_neg_444	353.569	503.05	116.929	4.60778	144.573	3.90153	0.0727276	0.0004562	rough
M249T845_POS	845.199	249.185	137.059	Met_pos_1890	864.359	249.148	137.06	19.16	145.62	3.15483	0.036281	0.0004324	rough
M565T510_POS	509.905	565.239	130.065	Met_pos_2478	505.281	565.322	130.065	4.6238	145.624	0.0438242	0.0823246	5.7e-06	rough
M245T74_POS	73.9406	245.113	113.034	Met_pos_2145	89.461	245.077	113.034	15.5204	148.555	4.35	0.0364075	0.0004917	rough
M477T523_NEG	523.238	477.139	96.9606	Met_neg_1834	513.959	477.064	96.9601	9.27939	157.429	5.13768	0.0751038	0.00049815	rough
M448T348_NEG	348.413	448.182	61.9885	Met_neg_1360	353.514	448.109	61.9884	5.10139	162.153	1.30008	0.0726624	8.059e-05	rough
M448T346_NEG	345.735	448.11	61.9885	Met_neg_1061	339.843	448.183	61.9884	5.8915	162.876	1.4393	0.072998	8.922e-05	rough
M323T320_NEG	319.583	323.135	59.0137	Met_neg_1026	318.474	323.081	59.0138	1.10926	167.191	2.81985	0.0540161	0.00016641	rough
M519T884_POS	884.369	519.332	321.206	Met_pos_2032	884.117	519.243	321.206	0.251633	171.618	0.727882	0.0891113	0.0002338	rough
M549T284_NEG	284.127	549.088	111.02	Met_neg_847	274.556	549.183	111.02	9.57127	172.802	3.86777	0.0948997	0.0004294	rough
M211T460_NEG	459.594	211.025	152.011	Met_neg_206	462.069	210.988	152.012	2.47501	173.569	1.96564	0.0366211	0.0002988	rough
M679T485_NEG	485.045	679.262	133.014	Met_neg_1434	467.585	679.144	133.014	17.4599	174.902	2.14413	0.118784	0.0002852	rough
M509T686_NEG	686.332	509.252	341.236	Met_neg_905	681.111	509.157	341.233	5.22067	187.935	7.00049	0.0956883	0.0023888	rough
M669T956_1_POS	956.488	669.291	563.224	Met_pos_2134	956.654	669.421	563.229	0.166034	193.931	9.08672	0.129822	0.0051179	rough
M482T268_NEG	267.512	482.026	116.928	Met_neg_2409	251.049	482.12	116.929	16.4627	194.644	3.88271	0.0938416	0.000454	rough
M479T399_NEG	399.418	479.119	315.054	Met_neg_2059	398.238	479.214	315.051	1.18042	196.907	8.57512	0.0943604	0.0027016	rough
M344T639_POS	639.059	344.243	81.0699	Met_pos_1013	647.727	344.171	81.0698	8.66766	208.906	2.00642	0.0718994	0.00016266	rough
M346T688_2_POS	687.74	346.259	284.297	Met_pos_172	701.489	346.332	284.295	13.7486	209.67	6.82777	0.0726155	0.0019411	rough
M499T592_NEG	592.44	499.255	263.165	Met_neg_490	589.703	499.147	263.165	2.73655	216.25	2.142	0.107941	0.0005637	rough
M187T685_POS	685.328	187.133	160.075	Met_pos_1729	689.811	187.087	160.076	4.48314	246.882	3.45337	0.0461884	0.0005528	rough
M587T525_NEG	525.03	587.162	179.108	Met_neg_902	526.261	587.308	179.108	1.23103	248.377	1.62193	0.145874	0.0002905	rough
M517T532_NEG	531.528	517.135	383.113	Met_pos_2120	532.009	517.265	383.112	0.480563	250.151	0.977259	0.129395	0.0003744	rough
M291T696_POS	695.546	291.196	273.187	Met_pos_2195	698.439	291.113	273.185	2.89309	283.211	9.54665	0.0824463	0.002608	rough
M367T825_POS	824.87	367.248	275.198	Met_pos_2624	810.725	367.141	275.201	14.145	291.644	7.79214	0.107074	0.0021444	rough
M370T848_POS	848.479	370.187	89.0056	Met_pos_1568	842.347	370.295	89.0055	6.13195	292.329	1.76439	0.108248	0.00015704	rough
M559T848_NEG	848.238	559.141	277.217	Met_neg_1664	858.6	559.312	277.217	10.3624	306.315	0.621895	0.171326	0.0001724	rough
M357T237_POS	237.386	357.286	114.092	Met_pos_1943	236.072	357.176	114.091	1.3141	309.245	2.85824	0.110455	0.0003261	rough
M278T131_NEG	131.159	277.842	162.839	Met_neg_741	144.852	277.937	162.839	13.6935	339.723	2.40053	0.0944214	0.0003909	rough
M278T131_NEG	131.159	277.842	162.839	Met_neg_768	133.134	277.937	162.839	1.97496	339.723	2.58476	0.0944214	0.0004209	rough
M383T594_POS	593.939	383.243	351.083	Met_pos_1137	609.552	383.112	351.086	15.613	340.852	10.0129	0.130585	0.0035154	rough
M307T1019_POS	1019.23	307.227	275.198	Met_pos_2436	1004.56	307.12	275.2	14.6699	345.97	7.94584	0.106255	0.0021867	rough
M335T727_POS	727.498	335.183	127.038	Met_pos_2414	706.377	335.061	127.039	21.1209	364.322	4.55766	0.12207	0.000579	rough
M547T529_NEG	529.189	547.313	501.304	Met_neg_245	530.705	547.108	501.307	1.51617	374.901	6.98015	0.205111	0.0034992	rough
M193T344_POS	344.416	193.126	69.0697	Met_pos_109	345.352	193.05	69.0699	0.935825	394.82	2.47879	0.0762199	0.00017121	rough
M373T432_1_POS	431.993	373.033	114.092	Met_pos_1771	434.111	373.186	114.091	2.1175	408.389	2.82756	0.152405	0.0003226	rough
M575T473_POS	473.399	575.176	207.066	Met_pos_2286	489.886	574.917	207.065	16.4875	450.172	3.38782	0.258812	0.0007015	rough
M387T341_NEG	341.286	386.987	205.052	Met_neg_634	345.85	387.166	205.051	4.56362	462.849	4.46426	0.179199	0.0009154	rough
M487T252_NEG	251.516	487.017	114.019	Met_neg_178	254.364	487.252	114.02	2.8481	483.268	3.17226	0.235474	0.0003617	rough
M526T654_NEG	654.3	525.953	61.9885	Met_neg_924	654.632	526.214	61.9884	0.33231	496.898	1.70467	0.261475	0.00010567	rough
M543T524_2_NEG	523.813	543.318	59.0137	Met_neg_211	524.745	543.045	59.0139	0.93246	502.63	2.50365	0.272951	0.00014775	rough
M576T486_POS	485.952	575.925	114.091	Met_pos_2486	485.544	576.229	114.091	0.408607	527.808	1.98788	0.304138	0.0002268	rough
M427T742_1_NEG	741.71	427.007	162.839	Met_neg_586	742.272	427.234	162.839	0.5618	531.444	3.27746	0.227051	0.0005337	rough
M401T297_POS	296.966	401.487	70.0649	Met_pos_1043	295.627	401.237	70.0651	1.33928	624.595	2.42432	0.25061	0.00016986	rough
M131T284_POS	284.136	130.966	103.054	Met_pos_1335	297.512	131.049	103.054	13.3756	631.314	0.122266	0.0827332	1.26e-05	rough
M327T748_POS	747.777	327.008	98.984	Met_pos_2213	745.044	327.217	98.9841	2.7332	636.994	1.15322	0.208435	0.00011415	rough
M244T408_NEG	408.091	244.061	142.066	Met_neg_2412	408.55	243.899	142.066	0.459392	665.092	3.5758	0.162215	0.000508	rough
M341T788_NEG	788.394	341.004	291.199	Met_neg_1101	774.864	341.233	291.197	13.5301	671.912	9.30299	0.229279	0.002709	rough
M309T787_NEG	787.215	308.998	197.119	Met_neg_1589	778.841	309.207	197.118	8.37363	676.168	4.88894	0.209076	0.0009637	rough
M309T787_NEG	787.215	308.998	197.119	Met_neg_1598	790.27	309.207	197.118	3.0549	676.168	4.88894	0.209076	0.0009637	rough
M732T457_NEG	456.808	732.394	427.104	Met_neg_1915	457.336	731.891	427.103	0.527689	688.166	3.53311	0.503662	0.001509	rough
M504T499_POS	499.212	503.886	114.092	Met_pos_1868	527.921	504.28	114.091	28.709	782.563	2.26047	0.394631	0.0002579	rough
M203T105_POS	104.527	202.974	86.0969	Met_pos_1312	104.589	203.139	86.0964	0.0621345	814.097	5.35841	0.165375	0.00046134	rough
M203T105_POS	104.527	202.974	86.0969	Met_pos_1270	94.7304	203.139	86.0964	9.79663	814.472	5.59071	0.165451	0.00048134	rough
M606T642_NEG	641.547	605.616	96.9607	Met_neg_1861	641.764	605.114	96.9602	0.216827	829.215	4.99906	0.50177	0.00048471	rough
M606T642_NEG	641.547	605.616	96.9607	Met_neg_1328	641.71	606.122	96.9602	0.163266	834.986	4.99906	0.506104	0.00048471	rough
M521T467_1_POS	466.749	520.876	114.092	Met_pos_2033	494.21	521.332	114.091	27.4613	875.635	2.41035	0.456497	0.000275	rough
M786T497_NEG	496.788	786.34	764.045	Met_neg_935	496.709	787.052	764.048	0.0789563	904.59	3.84426	0.711959	0.0029372	rough
M504T499_POS	499.212	503.886	114.092	Met_pos_2368	526.993	504.378	114.091	27.7805	975.122	2.61107	0.49183	0.0002979	rough

## Sheet: TableS4
Table S3. Corrected peak picking table for input of case study 1.
variable_id	mz	rt	ion	QC_001	QC_002	QC_003	QC_004	QC_005	QC_006	MT_001	MT_002	MT_003	MT_004	MT_005	MT_006	MT_007	MT_008	MT_009	MT_010	MT_011	MT_012	QC_008	MT_013	MT_014	MT_015	MT_016	MT_017	MT_018	MT_019	MT_020	MT_021	QC_009	MT_022	MT_023	MT_024	MT_025	MT_026	MT_027	QC_010	WT_001	MT_028	MT_029	MT_030	MT_031	MT_032	MT_033	MT_034	QC_011	WT_002
Met_neg_04	401.087	654.3	neg	769520	786655	824463	791910	767761	755443	278637	268286	322004	180191	219035	299234	219485	243346	275338	369748	271821	302643	773287	332690	270138	331810	302256	251350	260225	195396	258243	254965	763796	307259	220940	261600	205270	290394	228094	755498	234368	213288	174218	278233	252158	178256	227548	240316	714140	118136
Met_neg_05	514.324	380.052	neg	108054	93852	90883	99261	81875	89187	32964	28272	24043	13697	23401	24836	25039	27738	36142	33330	27047	32723	79916	35738	32836	32195	26490	27320	20846	16947	24642	35757	58973	24884	19185	24071	17235	23035	30443	65126	15472	25227	16888	27028	30397	26173	16099	27895	57314	13564
Met_neg_06	357.062	694.768	neg	315660	339345	327178	333217	304373	336047	165414	105550	99357	64923	118144	152123	104310	166340	119555	225366	176427	142394	325080	195677	108626	129722	109703	88133	122925	73391	102045	82104	324921	122235	74360	78542	75463	172284	98354	294127	86381	70119	55201	153837	106598	62686	69737	92469	307499	38738
Met_neg_10	695.508	360.861	neg	3681	3056	8917	5528	1986	3298	1781	271	166	215	1131	1336	86	NA	1227	163	662	178	8440	949	936	611	1191	382	NA	582	NA	1752	3543	2404	488	NA	1226	311	1490	5549	178	621	163	690	29	986	600	46	3446	295
Met_neg_100	565.157	396.697	neg	18809	1520	12372	14013	15046	2189	2676	402	371	110	11678	689	5056	1899	437	1126	5898	81	21632	4317	1971	1431	1274	611	2929	2427	4570	319	18203	3358	344	1990	3736	5123	3639	17526	2109	159	638	5568	50	2569	6650	199	7717	140
Met_neg_1001	465.072	326.346	neg	54	2282	2286	2276	705	1675	766	129	191	413	668	542	1335	73	162	1018	251	265	1519	1098	134	444	451	566	1189	171	1252	NA	120	1527	372	134	NA	698	90	26	NA	212	232	370	21	135	839	215	1121	140
Met_neg_1004	337.151	340.165	neg	6693	2261	5543	4820	4722	2857	1192	1159	972	218	3325	24	1134	NA	754	2055	1511	1288	3072	940	1343	1760	1206	1433	3565	675	1823	1483	4506	282	1409	1427	1442	903	625	4145	1221	779	1915	1462	147	791	1613	824	4108	1058
Met_neg_1007	819.492	969.859	neg	485777	432230	402454	403465	355221	NA	NA	75505	109465	88518	NA	115355	96258	103722	NA	NA	NA	NA	NA	NA	109478	NA	NA	130645	NA	NA	92372	NA	330841	65359	116931	NA	119121	114849	NA	307202	71796	68133	66429	NA	NA	NA	129542	NA	333173	79081
Met_neg_1009	737.359	646.368	neg	7073	4141	266979	9429	252511	13813	19405	11957	11409	1214	2864	1740	46513	131833	106989	4384	11963	29427	246935	851	45905	1799	874	46166	7913	423	1227	10664	205797	1399	46743	1757	21833	32629	34135	2838	32043	27993	30637	13411	129226	1137	36465	11396	2579	44804
Met_neg_1010	514.172	535.499	neg	1033	530	1026	8537	783	632	1089	183	2279	252	803	991	41	148	353	172	322	1016	113	242	232	484	145	800	282	2748	NA	485	8160	NA	4508	5235	4107	7303	370	677	397	2597	NA	200	157	290	252	1048	458	NA
Met_neg_1014	382.064	741.71	neg	219	404	294	42	108	NA	137	NA	217	343	NA	NA	NA	NA	NA	NA	NA	375	67	NA	NA	NA	NA	NA	NA	49	NA	NA	439	194	NA	299	38	921	46	52	160	NA	NA	NA	NA	NA	NA	NA	241	NA
Met_neg_1015	473.108	848.238	neg	NA	NA	NA	NA	NA	NA	NA	NA	NA	NA	NA	NA	NA	NA	NA	NA	NA	NA	263	NA	NA	NA	NA	NA	NA	NA	NA	NA	NA	NA	NA	NA	NA	NA	NA	NA	NA	NA	NA	NA	NA	NA	NA	NA	NA	NA
Met_neg_1016	649.143	706.307	neg	213	1391	241	34	76	1345	428	305	720	575	628	474	146	417	648	712	476	1011	985	80	48	48	42	74	94	37	163	353	526	100	440	487	148	589	479	1467	77	493	45	441	91	681	383	346	107	103
Met_neg_1018	419.134	480.198	neg	2785	3315	16565	5472	1847	4699	10921	902	19251	679	535	1995	1885	739	10393	1368	1310	3593	990	16374	2079	690	771	933	341	1254	1760	4185	6576	859	445	2228	671	659	829	3379	1273	703	743	653	1347	11141	3374	888	4180	6744
Met_neg_1019	565.323	492.522	neg	NA	1811	2868	5776	NA	NA	1346	1252	1859	648	1378	1190	476	NA	NA	NA	816	3112	NA	1883	1425	5195	4388	1492	4499	1063	1857	2906	2849	1419	4436	91	373	598	6218	5495	321	951	860	1293	658	1495	NA	1478	NA	447
Met_neg_102	825.465	790.771	neg	24691	26673	14589	21312	18408	11872	2630	1197	6939	2716	12495	11344	2636	5124	6039	12748	NA	6074	19420	NA	3553	3601	5548	3443	NA	5267	318	10782	14871	1477	NA	8389	4326	9589	1355	16541	5036	1669	7478	6370	9185	4081	14284	5069	17762	3135
Met_neg_1020	526.146	675.398	neg	179	NA	19	39	166	58	NA	NA	NA	NA	NA	NA	NA	NA	NA	NA	NA	150	119	NA	NA	NA	NA	NA	25	NA	NA	NA	NA	NA	NA	NA	NA	NA	NA	NA	NA	NA	NA	NA	NA	NA	NA	NA	NA	NA
Met_neg_1023	607.166	393.388	neg	20579	21448	10066	15446	26416	18038	8629	3921	8480	1967	2455	4011	86	943	5464	13258	18605	2789	20357	1518	16678	10319	4358	10973	7484	42847	1390	NA	21648	919	5122	2794	5918	128883	265	11382	193	2852	382	261	917	229	1805	1461	4883	80
Met_neg_1025	648.076	386.973	neg	67	NA	NA	NA	NA	NA	NA	NA	NA	NA	NA	NA	NA	NA	NA	NA	NA	NA	NA	NA	NA	NA	NA	NA	NA	NA	NA	NA	NA	NA	NA	NA	NA	NA	NA	NA	NA	NA	NA	NA	NA	NA	NA	NA	NA	NA
Met_neg_1026	323.135	319.583	neg	8669	7262	9039	7080	5037	4754	1642	2823	3509	1760	3232	2357	3767	2644	636	3345	3118	42	2507	2476	2995	3275	4759	2563	1305	454	2275	182	8108	2447	4782	2221	1739	5128	4827	NA	1127	1710	2992	5143	2085	3051	1033	2510	4646	2065
Met_neg_1027	707.348	578.751	neg	2292831	2129533	2119475	2073110	2106424	2142487	596235	548009	569481	516077	1465732	816917	993946	621024	380475	1007944	689054	678326	1991506	656884	691196	883424	983113	710564	730296	607292	331072	618461	2051080	444678	654615	687970	540579	817663	595011	1472862	243552	402193	501811	592852	466971	712618	959842	519280	2090947	314104
Met_neg_1028	203.083	249.674	neg	14331	13072	12065	11452	13902	12939	3922	3698	3353	5917	2143	4333	2671	3102	4612	4841	4261	5972	11273	5794	3833	3162	5365	4835	4330	4601	4780	4132	10672	3557	4202	5049	5877	3150	3665	10618	2331	5598	1705	2177	3935	3258	3239	4493	12953	2384
Met_neg_103	609.269	764.363	neg	12076	11708	18871	20681	20756	14193	8409	575	5391	NA	4237	5992	16712	6075	607	2284	6732	2789	3537	8429	2044	11184	14228	1315	5468	4253	381	NA	17996	8642	9940	1077	9148	7787	NA	16464	490	4751	1086	12455	4241	812	2402	1362	20133	4948
Met_neg_1031	807.454	785.417	neg	718529	880175	950391	13690	835811	855920	61013	142163	238707	250201	1598	483130	169068	443114	1827	13812	103014	2251	779319	225	289561	111148	1284	249772	223089	134852	222589	45385	755697	207888	4137	100464	77602	220848	187650	706123	205352	203067	191656	359860	672511	3099	110149	75660	709390	79916
Met_neg_1032	581.188	396.696	neg	74293	16057	17571	73043	14616	59997	17426	6035	5466	4829	4764	8588	6516	17	5865	9724	7137	17769	2287	7977	6237	5984	5526	8245	4874	6251	7993	5596	68363	4947	23600	8316	18800	6959	27404	14213	3642	5937	8925	3913	7770	3647	6921	5715	49392	6750
Met_neg_1034	543.245	564.346	neg	746	3648	2683	10503	5512	3584	2849	2528	3500	NA	495	1182	3518	1174	2315	5632	5762	848	3956	164	3241	3601	1728	1661	272	2703	639	1521	9481	2118	3104	4708	2590	579	212	2442	537	262	140	6973	2710	1531	3247	2973	1481	343
Met_neg_1037	526.146	675.398	neg	179	NA	19	39	166	58	NA	NA	NA	NA	NA	NA	NA	NA	NA	NA	NA	150	119	NA	NA	NA	NA	NA	25	NA	NA	NA	NA	NA	NA	NA	NA	NA	NA	NA	NA	NA	NA	NA	NA	NA	NA	NA	NA	NA
Met_neg_1038	823.322	835.808	neg	455	3122	96	312	3252	4390	546	1387	785	NA	NA	310	587	443	461	1448	757	564	527	652	2017	123	1733	740	278	226	NA	1048	286	485	504	229	159	2751	454	3591	745	144	287	445	2112	161	1300	908	288	422
Met_neg_1039	490.099	763.155	neg	665	163	67	NA	NA	NA	41	46	NA	35	NA	NA	NA	NA	NA	NA	NA	NA	247	NA	114	NA	NA	NA	611	NA	NA	NA	NA	NA	NA	NA	NA	NA	NA	NA	NA	NA	NA	NA	NA	NA	NA	NA	NA	NA
Met_neg_1040	868.265	444.117	neg	218949	3657	199552	4055	5179	202459	29450	2254	20563	15347	633	25531	2320	1239	3984	1169	3311	267	198244	496	828	249	739	2407	2849	1452	551	853	182919	921	25306	19940	27598	1759	1585	200073	34396	24857	732	978	1718	15591	354	2209	2746	709
Met_neg_1042	483.059	470.546	neg	315	1932	984	93	176	1344	438	316	175	121	236	153	1105	647	670	1283	1078	913	1921	166	199	256	206	554	NA	NA	NA	23	2767	513	935	1071	192	2196	19	761	245	NA	529	233	NA	322	NA	NA	619	NA
Met_neg_1044	565.323	517.706	neg	NA	1811	2868	5776	NA	NA	1346	1252	1859	479	1378	1190	476	NA	NA	NA	757	3112	NA	1883	1425	5195	4388	1492	4499	1063	1857	2906	1990	30	4436	152	373	405	6218	5495	256	951	860	1293	844	1495	NA	1478	NA	447
Met_neg_1045	727.39	779.535	neg	NA	NA	107202	NA	86847	98891	NA	15329	22567	20832	15685	NA	21983	22635	NA	39796	NA	44889	NA	31532	43241	NA	NA	NA	24866	NA	25381	NA	NA	26212	37842	NA	37243	44121	27060	NA	11199	NA	19648	NA	33753	13763	23498	38876	NA	10243
Met_neg_1047	409.132	758.438	neg	6067	3810	2292	4359	4423	3839	3152	765	4644	1330	2740	3413	704	NA	1981	1687	2042	NA	3488	3033	4025	3214	394	1421	1136	3812	349	927	2882	2695	27	NA	NA	955	360	3052	2967	1155	397	2464	3708	462	266	1044	1171	493
Met_neg_1048	582.193	282.273	neg	7257	9543	7660	6823	6701	6175	151	1478	1562	444	1008	NA	778	905	1595	1457	563	1084	5744	1367	1371	254	817	689	113	1128	896	1613	377	1133	181	20	923	484	3029	6741	2212	668	468	253	844	196	1798	1481	32	597
Met_neg_1049	981.542	884.227	neg	453072	455546	480978	448295	418573	17074	62448	80355	69679	77943	480	165503	102580	2004	65530	3069	112963	142477	454639	58508	159405	99964	177434	124629	187405	105590	69281	91500	473808	3965	119066	150175	112664	5241	117841	388729	59483	68554	76447	133205	130385	77659	167082	100268	392374	55186
Met_neg_105	339.119	265.078	neg	15825	17018	16258	11568	16547	80	3192	46	4146	5272	4413	3157	4118	4172	6524	3057	314	140	12989	423	133	2582	3767	4132	5630	2193	4280	1952	12234	4383	6519	7308	5387	2997	3378	16132	5291	6777	131	5102	4991	3190	6820	3338	10356	3650
Met_neg_1050	563.177	448.274	neg	6205	11833	1637	8737	7583	893	1741	70	396	987	778	528	191	431	587	803	3223	480	1745	2784	829	166	2585	5480	213	5876	1707	521	479	204	404	1343	4075	4127	2638	9222	5352	3774	1675	384	1985	1939	176	27	8839	2174
Met_neg_1051	795.343	754.244	neg	1138	586	17694	130	16725	189	10834	171	264	216	NA	17379	211	392	296	NA	40	238	1769	3343	586	600	4835	56	1738	NA	NA	182	456	642	2071	336	894	152	206	190	409	243	1730	376	114	309	14250	25	1682	NA
Met_neg_1055	475.147	300.632	neg	6513	2134	5157	7281	1025	3060	2982	198	275	180	1748	733	1496	404	NA	2897	2570	2669	2043	1635	509	2898	1115	2981	1924	1871	798	1087	5270	273	355	1795	1359	597	4415	5134	1455	49	678	396	2233	521	674	780	6421	395
Met_neg_106	621.235	1063.92	neg	32113	30556	43693	26216	30127	38548	24619	691	28555	753	NA	11299	2354	3176	20973	115	2372	60	27772	992	3120	1585	820	7354	1933	3787	NA	1958	2593	1661	6102	2198	10209	6884	2140	30596	22583	3386	888	8733	15329	578	5208	NA	46471	3643
Met_neg_1060	755.204	367.415	neg	187322	188995	164788	160503	149985	159980	25706	52117	36886	35309	45166	31702	43383	37993	44193	51450	37703	39085	159773	53102	41539	31438	39894	42077	41218	34528	17665	40699	140608	35383	33542	47352	55074	42874	38475	148815	40672	33504	22948	42748	34544	22170	38135	42621	154215	29916
Met_neg_1061	448.183	339.843	neg	456	733	431	601	1988	239	NA	NA	165	125	466	NA	NA	388	NA	NA	NA	NA	884	NA	NA	NA	NA	NA	998	138	345	51	803	NA	NA	424	188	405	123	2015	NA	NA	NA	NA	NA	NA	NA	NA	462	NA
Met_neg_1062	741.225	368.16	neg	153	35890	37325	1998	40860	29302	1375	764	4501	4909	9236	5410	8879	433	3103	35291	487	529	38084	9003	1457	400	345	282	20823	12488	7211	6906	580	3425	1473	25230	14609	22373	1045	30027	820	3114	4640	4819	8302	6532	5367	198	39192	6801
Met_neg_1065	839.48	991.973	neg	NA	NA	NA	NA	16725	NA	3142	NA	NA	NA	592	NA	NA	NA	23056	3037	NA	NA	NA	2882	NA	NA	3555	NA	NA	NA	NA	2576	NA	5494	NA	2666	NA	NA	4617	NA	NA	NA	NA	NA	NA	2379	NA	2067	NA	5077
Met_neg_1068	895.414	1052.65	neg	7194	4094	3269	3474	2800	2127	493	157	182	88	NA	3604	104	208	19	541	135	92	923	6	238	224	101	292	18	51	203	49	2731	76	66	107	39	124	481	2085	589	41	367	21	334	312	NA	38	575	12
Met_neg_107	909.395	881.218	neg	16272	12878	20237	16110	33342	13668	3213	3096	10680	4327	953	4027	4698	3619	2816	1875	8403	6669	8996	4775	4781	11061	6179	3850	14236	3775	6230	3143	13898	3188	3244	12370	12232	5835	6820	9513	1802	3630	3389	2406	4253	1391	3562	5521	10074	1563
Met_neg_1070	639.251	420.545	neg	6222	2056	8557	18131	4724	1459	4059	1716	3507	1036	117	3464	9159	5238	2146	6049	8824	926	1472	1516	2566	726	687	4483	2261	4124	280	857	11448	695	528	466	1795	3751	5041	16121	1300	1191	1308	182	1922	527	801	4989	9988	269
Met_neg_1073	488.038	353.1	neg	332	NA	NA	NA	NA	NA	NA	NA	NA	NA	NA	NA	NA	NA	NA	106	NA	NA	NA	NA	NA	NA	NA	NA	925	321	NA	NA	NA	NA	NA	NA	NA	NA	138	NA	NA	NA	NA	NA	NA	NA	NA	NA	223	NA
Met_neg_1075	565.156	485.325	neg	NA	14670	14503	NA	31936	7648	6670	NA	5253	NA	NA	11794	NA	NA	9132	NA	NA	NA	19650	NA	NA	NA	NA	NA	NA	16472	NA	NA	NA	33619	NA	31552	16095	8293	21679	28744	NA	NA	18282	6374	NA	6917	15324	NA	NA	23079
Met_neg_1076	939.493	965.725	neg	45734	44342	610	58588	36481	34629	21108	307	441	11827	NA	13108	459	621	2242	564	11147	932	3708	342	2885	6291	8723	246	258	182	687	8225	40199	NA	944	5624	16872	208	14713	43295	8048	427	85	646	7961	299	10904	5080	39011	1456
Met_neg_1077	679.319	527.966	neg	253113	169768	165942	6932	171749	173003	24616	38374	4112	36005	77452	76624	2389	3025	51972	46458	55039	43501	8117	1088	3817	83536	63424	71954	43324	4252	20646	2314	171103	49031	39774	41767	3654	53842	56872	182238	24834	2958	35315	57176	31566	51075	67313	45755	5434	29311
Met_neg_1078	769.4	812.965	neg	954	53753	43375	47737	47933	41969	8426	652	NA	195	1396	698	54869	1013	74143	20485	571	10492	43804	989	NA	14000	14137	10187	NA	165	93	3835	31342	21728	23743	6386	8806	1546	600	40052	4259	5919	399	44770	83575	8583	NA	14842	45526	3650
Met_neg_1079	376.136	294.516	neg	17977	17163	18331	18562	101	17765	977	102	3569	1177	2638	2599	3252	2548	2549	5532	3495	1839	209	2638	6781	8019	5553	5200	611	351	30	3889	17861	2583	5159	3416	5472	4142	3402	19289	2580	3094	1690	1262	1649	3287	440	699	19506	1224
Met_neg_1081	895.414	1052.65	neg	7194	9404	7046	16616	5794	10749	493	8	907	570	NA	3604	183	3031	583	10	135	108	5135	6	161	54	170	316	74	237	8	49	4623	338	17	844	703	230	15	4176	652	169	267	1445	334	312	74	62	3249	602
Met_neg_1082	272.008	374.136	neg	62	1837	416	61	NA	624	NA	68	NA	NA	600	NA	NA	NA	NA	NA	157	79	NA	NA	78	391	NA	NA	NA	45	401	700	477	NA	NA	NA	126	NA	125	NA	NA	NA	292	NA	NA	NA	NA	NA	138	NA
Met_neg_1083	419.135	422.114	neg	7741	4509	5955	4037	4699	1844	3890	3256	1236	1970	3654	NA	703	204	1834	2012	619	5603	3180	5529	NA	1866	2294	2599	2640	1810	1192	3132	1783	3677	1987	652	3505	NA	2162	2642	2293	856	3991	4454	1940	767	607	329	3902	951
Met_neg_1084	635.072	491.906	neg	774	180	1034	989	1801	395	15	NA	115	NA	117	NA	139	156	53	299	516	387	814	120	19	NA	181	220	18	87	NA	40	492	64	NA	48	143	23	120	589	NA	NA	NA	312	36	171	140	342	244	139
Met_neg_1087	551.262	853.595	neg	34201	48399	43819	34981	44450	41862	3505	5410	169	7228	11994	184	11778	1568	386	6811	7722	5552	25968	5388	42	54	394	2004	3883	3048	4324	24	27744	8903	9967	11698	7771	7265	9940	26914	680	4424	1059	13742	3122	1447	1563	10960	23742	1713
Met_neg_1089	627.277	737.004	neg	70251	6930	3108	66699	54756	10565	12913	382	18120	3109	35224	1829	15989	4081	15933	36404	2608	1909	11725	2296	35864	28680	7582	30328	16683	1561	10253	12905	8234	3766	3689	6240	34097	4580	14957	70464	16811	17273	11170	25279	27593	16639	29967	2699	61129	1548
Met_neg_109	293.124	313.441	neg	2842	4657	2594	2481	2786	2077	853	294	542	678	421	18	270	1125	331	1130	353	883	3180	438	2115	1204	1210	1485	860	940	630	205	1730	1194	531	1661	993	824	866	2785	1063	1053	932	498	357	703	99	824	2614	773
Met_neg_1090	511.351	415.064	neg	9186	6387	11024	9989	10862	12034	618	1033	2039	1840	1176	3508	558	NA	158	2059	1314	810	8751	71	3791	160	1684	3545	576	1104	1337	4251	7913	1525	2106	962	227	561	3458	7594	1582	653	2375	93	3169	1813	699	2034	8427	839
Met_neg_1092	473.108	903.908	neg	NA	NA	NA	NA	NA	NA	NA	NA	NA	NA	NA	NA	NA	NA	NA	NA	NA	NA	NA	NA	NA	NA	NA	NA	NA	NA	NA	NA	NA	NA	NA	NA	NA	NA	NA	NA	NA	NA	NA	NA	NA	NA	NA	NA	NA	NA
Met_neg_1093	727.416	972.714	neg	27025	220	29002	26519	32687	170	3326	6406	5080	1367	NA	2864	4663	136	1183	NA	2361	2443	372	861	435	5680	2740	4977	389	916	3136	211	230	1076	5413	2112	3372	5565	4182	26179	12256	4058	6222	5242	9469	NA	238	790	1650	7389
Met_neg_1095	465.189	738.844	neg	4401	9612	6591	6890	8936	10829	NA	227	921	4341	2697	1888	2095	850	436	2503	26	2070	8805	1524	480	3584	62	1021	2186	145	2931	1751	5684	597	1693	2753	NA	965	544	1010	1304	4555	5394	3988	3271	1643	559	4011	6188	1300
Met_neg_1097	785.215	362.932	neg	77054	67437	66741	65238	75028	2157	15066	152	23948	28	17024	538	19893	13784	539	18006	22999	11862	53224	28612	26262	20257	25187	20570	15763	482	18182	11389	2707	17287	2980	23323	386	17941	18790	59946	128	25007	15674	14282	350	8196	18788	615	45823	486
Met_neg_1099	647.39	218.282	neg	2248	4218	4144	4575	4151	2712	618	400	543	391	509	1607	1256	1829	940	1853	867	1531	4071	988	2434	1680	1875	1911	1193	1095	1416	2136	3615	1603	951	716	1443	946	1620	3471	540	743	1013	871	425	1450	1233	1031	3195	717
Met_neg_110	852.442	838.971	neg	4127	4532	8160	7315	4913	4301	1566	632	871	537	1816	1560	1881	1728	4429	3461	3754	388	6332	660	2423	3452	2784	2437	3504	1665	588	1373	2805	723	NA	4843	1601	4909	2448	5350	1214	2655	966	1190	1040	1201	3038	855	4803	189
Met_neg_1101	341.233	774.864	neg	5710	6213	5554	6275	6422	868	3959	4929	NA	786	700	949	2413	1732	NA	134	5243	NA	7276	1240	764	NA	3115	3322	NA	5701	NA	7267	6142	1457	1494	2914	NA	276	1001	5000	1039	814	NA	NA	1516	339	NA	1678	5887	4379
Met_neg_1105	754.219	343.083	neg	15619	16576	16778	19697	15769	13252	1508	606	3098	2384	1173	2144	1506	1362	6685	5539	2722	2604	220	4686	4563	4916	5107	3603	4813	2538	3244	1726	681	1296	392	2755	2273	4541	1528	11953	451	2493	2066	623	3326	298	1433	5175	14878	963
Met_neg_111	767.457	1072.25	neg	37377	48378	39070	39264	47629	35079	5271	1120	10085	254	NA	22674	5081	2847	2660	125	490	207	40264	79	15173	3201	1413	6797	6813	252	1951	469	9374	231	878	2817	10449	3046	604	34946	1575	1327	510	277	18753	690	296	668	8530	141
Met_neg_1111	331.103	246.03	neg	35526	35044	31845	26769	27896	32757	7917	11346	13012	5441	2429	4695	16866	11374	24443	15909	9660	19192	34016	19166	16183	24139	17098	13498	10674	14127	11468	10932	31231	9190	29016	19459	19997	14513	9150	30432	6804	9167	8497	11393	21925	8107	10856	9978	23582	4344
Met_neg_1118	560.118	529.189	neg	1015	527	596	63	108	476	73262	196	353	43	751	127	881	167	845	17	18	83	421	95481	126	824	6125	734	838	152	204	159	52	1048	190	62	106	65	70	194270	63749	22	4662	9274	105	152	274	37	24473	29
Met_neg_112	211.025	459.594	neg	831	173	312	282	8871	9047	1510	620	2179	41	1938	4768	7344	2331	269	746	506	31	10477	44	512	179	31	616	462	1977	3533	134	10299	5232	182	185	4352	302	1618	590	2655	70	569	2265	3291	92	224	2705	955	238
Met_neg_1120	323.088	262.616	neg	33505	42296	35338	40785	43474	48260	NA	NA	NA	NA	NA	NA	NA	NA	NA	NA	NA	NA	56081	NA	NA	NA	NA	NA	NA	NA	NA	NA	50584	NA	NA	NA	NA	NA	NA	50159	NA	NA	NA	NA	NA	NA	NA	251	45726	NA
Met_neg_1121	669.113	356.065	neg	14	739	894	192	NA	28	NA	29	NA	67	NA	NA	NA	NA	125	271	89	NA	267	106	29	233	101	38	NA	NA	86	434	153	27	NA	118	136	341	NA	10	NA	NA	NA	NA	NA	NA	NA	NA	149	NA
Met_neg_1123	868.432	838.173	neg	63874	67025	61379	5123	49790	57948	11048	2026	17990	7259	5182	23458	19639	16312	18497	22858	16758	17166	46490	12614	12287	14528	29479	14771	15439	2529	832	30328	43357	13963	2513	17503	8855	23510	4909	47532	8185	3373	6108	13476	18192	5528	16441	13881	36778	358
Met_neg_1125	193.05	298.7	neg	309	2735	5708	130	3073	897	1500	233	1482	472	195	1313	2781	1817	1850	3263	1257	453	297	1098	59	477	3817	1659	936	1043	1105	1072	5489	1090	920	184	974	1608	1786	2072	299	924	1807	1962	47	1175	796	2482	3712	1245
Met_neg_1126	379.098	484.427	neg	8131	8566	803	9944	1280	9721	477	263	252	1821	409	357	874	1133	1015	1825	1663	452	380	661	1523	1555	1257	615	NA	NA	NA	NA	8958	509	1453	501	753	488	154	8150	NA	NA	NA	185	1477	1318	NA	247	43	471
Met_neg_1127	357.082	471.171	neg	98669	92629	99439	104383	83546	94271	24476	34743	43545	13572	16545	17716	21207	23554	21878	47409	244	38155	95414	25420	34623	35507	23983	39760	25667	32328	6076	44860	92595	23462	26002	17405	38061	991	33916	93292	12581	20525	7026	402	20261	159	16084	25715	100478	27557
Met_neg_1128	343.103	303.064	neg	7610	7224	5778	6380	7654	5333	1865	2641	1412	998	2753	442	1528	1507	3482	3620	3949	1916	342	3039	2756	1577	218	1559	3979	219	1225	1900	1792	1120	30	564	2741	3141	1938	7535	214	1530	1331	2205	80	1067	1161	1006	1089	2528
Met_neg_1130	727.391	760.038	neg	41542	39099	38474	1385	38477	39198	3914	8006	1378	88	154	777	195	9797	6608	20794	11578	285	30982	921	494	1209	19771	12510	13396	11704	7803	8028	369	6651	1519	19220	130	962	13705	36519	360	6184	286	6476	10685	4739	9518	1070	35934	70
Met_neg_1131	797.325	398.241	neg	2263	59707	54913	40429	58319	43239	13149	59824	17172	53250	981	34909	17622	53035	22783	45747	45723	72464	42219	2126	47756	19511	263	44256	59697	150	5440	19049	48167	18993	61869	209	37067	52017	2773	4262	8533	15203	24706	39722	39122	37986	3880	39417	1158	40321
Met_neg_1132	628.184	772.433	neg	8526	6145	8130	6565	5808	1267	1719	88	111	1345	536	30	46	205	1710	43	3367	61	166	50	3994	396	91	4220	138	1005	1262	693	6535	1928	3967	133	3680	2120	272	7016	396	170	218	1765	7729	3106	1500	1451	5471	3915
Met_neg_1136	487.017	251.516	neg	571	442	1119	639	925	1265	NA	NA	NA	395	NA	NA	NA	NA	NA	NA	NA	NA	381	NA	80	1335	71	NA	NA	NA	53	NA	1681	35	NA	586	NA	NA	NA	95	NA	NA	NA	NA	47	NA	NA	NA	225	NA
Met_neg_1140	791.459	912.983	neg	86673	81396	101002	135865	80880	74762	26260	24799	20409	16826	6613	39607	26402	39800	31740	31678	18509	22296	64668	13490	22571	20865	24583	22396	27250	30559	21702	12498	75273	10644	20572	63411	22623	21129	23472	54580	25426	12794	16890	17837	29700	14408	19688	22809	63587	14804
Met_neg_1142	514.161	348.388	neg	97856	88549	94086	3806	77754	4229	23572	1955	31633	363	29235	2173	1649	54294	41237	2422	30161	2751	7374	1237	32172	1475	4143	43906	2296	657	16824	2495	82737	15189	657	2872	27936	1778	1172	80187	2690	22030	1580	30527	1625	608	27246	2088	68957	24396
Met_neg_1143	514.216	265.078	neg	8114	4757	9582	9497	4345	6578	1291	1789	1771	1141	466	970	539	1129	1980	2215	2028	2172	9280	2400	45	2854	69	1798	1364	2319	2586	1503	6146	1992	1687	3780	1289	478	3390	5211	151	1175	2811	921	1321	515	142	861	7691	2828
Met_neg_1144	489.119	791.435	neg	97	3621	4406	5201	84	6138	4868	125	42	2601	831	3134	99	822	5715	3225	2670	792	4454	3784	2393	565	1466	2961	662	90	1417	141	112	5167	2550	2512	2253	836	1772	46	1755	3948	2541	1058	281	882	378	1936	4246	166
Met_neg_115	463.071	526.902	neg	58902	56562	362	35479	1118	50500	11049	608	2067	1125	6476	6453	27096	415	267	3794	35	392	947	50	10403	2285	12921	1414	1752	303	1336	29	2411	353	1240	3651	525	301	440	971	367	22898	1126	247	435	289	53	223	59330	1124
Met_neg_1150	441.103	390.927	neg	11368	8331	10356	10400	12544	1334	3888	3554	6862	1410	2709	4480	170	8191	200	2164	554	328	10963	25	3928	719	141	266	607	2756	5718	2504	9992	3031	214	3717	4283	2171	2117	7381	1989	4459	3103	465	159	24	3927	3148	6626	2178
Met_neg_1152	389.182	355.965	neg	51752	45509	57787	51975	23756	52366	6910	7829	9072	8804	7577	5216	3043	10799	3161	17434	12653	7289	55138	5870	24953	16623	24000	6997	7451	5135	6041	4413	57196	7549	20293	13878	12363	16698	9099	49911	1645	5390	5588	8303	6986	7697	3139	10469	44447	2707
Met_neg_1154	455.229	601.977	neg	5475	7182	8437	6519	6148	6117	1215	390	3532	1189	1005	1083	48	2930	2860	2674	206	162	5332	2486	1386	452	1332	83	4712	147	2454	1349	760	1245	294	59	1627	98	1901	5231	929	154	829	1133	579	838	2949	655	4496	2203
Met_neg_1157	651.273	854.778	neg	211557	1419	188404	186449	204626	199240	30709	1375	327	707	NA	36430	540	44761	172366	304	400	51	199651	35362	55617	95295	32558	641	280	60	472	22570	193493	45656	52718	57045	1000	41887	609	891	430	1324	642	21465	506	8709	748	38	2906	22732
Met_neg_1158	767.233	544.221	neg	50067	51891	114552	200749	109171	180559	14735	30371	41112	8033	2464	30367	109005	40079	26984	83433	37913	57674	178185	72229	42042	12862	33248	6339	59876	38841	3529	4163	3753	16015	67035	1623	38923	46912	37604	181372	18736	16421	21767	115961	134107	25841	31675	20989	151555	24318
Met_neg_1159	805.437	849.622	neg	241811	228111	234897	223919	239256	193778	43779	16773	37214	22300	13740	31543	54127	25791	53437	47333	52053	50997	215212	19349	63355	85028	71079	65008	42573	37330	NA	35895	181708	41988	34757	72896	32695	52725	26329	166673	30265	28501	15706	49123	27551	26399	49808	46736	188025	4660
Met_neg_1160	571.217	398.241	neg	15883	15265	18874	11590	13256	9948	1337	4302	3170	3257	5123	3494	3125	9604	3586	4869	3376	3382	15518	5106	4543	3903	5275	8340	3278	1849	3176	2171	12429	570	2758	4120	6230	3439	3494	11184	3364	1864	4408	695	2175	1778	525	3514	15746	3888
Met_neg_1165	433.172	328.798	neg	8328	NA	NA	8193	4121	5044	2112	1802	3582	2862	1127	369	1823	826	5376	5233	4481	2687	NA	3564	NA	2210	4162	4999	191	3046	5988	1041	5908	1816	6255	3672	3660	4889	4912	NA	1289	2193	2992	371	3257	850	2754	970	1899	415
Met_neg_1166	697.182	462.593	neg	50518	40948	42591	44746	38262	40405	12126	10871	12533	10204	262	10410	9903	13349	11061	4520	10987	16195	42841	5988	19082	18994	10622	17490	9463	9590	9926	6522	42728	5032	14018	10944	14187	9109	10922	33139	10505	9003	12852	8665	16330	8472	7195	8353	37575	9995
Met_neg_1168	429.984	341.286	neg	132415	83398	78336	68031	53995	57833	35924	35680	35868	23039	22842	33760	46671	30714	47160	46868	22872	25732	47897	1350	945	31419	30691	26198	440	21161	24204	13317	43791	28470	26779	25711	36120	22285	24434	37506	18623	20146	19041	22045	21494	21027	18630	19648	40886	1213
Met_neg_1169	502.971	599.634	neg	NA	NA	NA	NA	NA	NA	NA	NA	NA	NA	NA	NA	NA	NA	NA	NA	NA	NA	934	NA	NA	NA	NA	NA	NA	NA	NA	NA	NA	NA	NA	NA	NA	NA	NA	NA	NA	NA	NA	NA	NA	NA	NA	NA	NA	NA
Met_neg_1172	971.433	510.67	neg	314	940	247	8734	96	5693	867	217	43	865	1058	195	317	508	95	168	1041	494	28	1088	155	136	2232	264	NA	298	1235	65	7577	NA	1222	NA	277	32	294	654	98	382	456	419	1007	756	NA	102	1155	20
Met_neg_1175	581.191	337.771	neg	30260	34655	38861	25783	17842	34686	8069	7779	8724	2916	13287	11007	2454	6532	7079	13774	7924	8768	25073	7008	16043	7370	13292	12357	12462	13473	6711	5995	NA	4858	11996	13060	9129	7748	11471	23027	3169	5249	6541	6445	6288	3813	4573	10918	25379	5299
Met_neg_1179	769.401	793.356	neg	26408	3862	7006	8583	6813	6530	NA	2556	NA	2868	NA	21678	NA	7934	33545	NA	2297	NA	3653	3901	2045	NA	NA	1531	9404	NA	2474	1539	4396	NA	6796	2251	NA	2278	1589	12333	2999	1723	1699	23182	27668	NA	NA	7114	4369	879
Met_neg_1181	655.371	933.739	neg	4703	4676	107	1053	6087	415	1933	156	1837	NA	NA	169	1807	2053	1668	NA	1048	45	8034	190	2663	312	1517	2812	224	585	385	2199	8819	966	NA	1339	NA	532	390	266	69	209	2013	1570	519	274	590	235	4839	58
Met_neg_1184	461.166	317.756	neg	4062	306	2815	3425	4466	3181	1738	856	1455	1672	374	1090	776	1311	1434	543	908	702	1750	413	1244	1956	691	1230	1744	866	747	217	2303	783	1179	1139	1252	1628	1234	3114	1000	235	1825	98	49	1208	1606	2710	1900	618
Met_neg_1186	455.028	416.189	neg	4309	372	412	1180	458	1217	336	332	709	222	206	276	183	NA	53	829	2132	204	1139	892	63	815	651	220	751	338	118	248	1190	256	NA	239	337	1333	192	639	NA	519	660	NA	NA	NA	358	32	679	37
Met_neg_1187	925.388	811.154	neg	6496	3918	1526	3256	667	839	1816	2455	106	332	3811	1278	101	1169	386	2230	1304	59	4818	125	895	NA	2049	837	525	17	NA	1916	NA	1632	344	3589	316	174	213	1584	106	1480	348	243	2755	513	174	2355	230	54
Met_neg_1190	694.095	472.372	neg	419	2538	2141	5408	668	100	304	311	1803	611	61	548	190	1961	NA	2972	663	1523	3863	1212	2816	2355	34	1000	1562	281	546	292	2027	724	1345	1110	1058	218	453	2805	1261	743	245	119	228	NA	NA	151	3433	1356
Met_neg_1192	760.193	957.412	neg	459	451	83	752	30863	135	9620	27	805	NA	NA	2938	26420	NA	2291	627	4815	338	693	165	5532	135	1482	360	720	8262	NA	16489	21952	51	633	5335	2766	5159	174	22344	11184	515	3514	1889	3694	2282	89	3487	28313	5227
Met_neg_12	283.17	1016.79	neg	208026	217476	187978	680	265	1145	78914	492	745	58738	318	115	1172	178	75938	6217	371	571	1256	15968	65410	67	56545	74795	21546	1758	26746	535	177944	72	37767	37	97	1107	90242	459	273	30474	103	262	472	13400	19032	224	146321	4802
Met_neg_120	589.287	660.422	neg	29580	32349	53704	40677	44754	38921	7573	10107	9519	5236	8030	22455	27275	36596	79632	7214	9701	9254	31131	14752	23894	34111	15175	27291	7656	6780	9080	8363	39687	10728	26321	10929	10446	10945	7890	30029	3430	11040	5711	36658	59385	10675	7570	10796	36504	5765
Met_neg_1202	293.151	271.849	neg	6435	6297	8938	8645	213	7719	3364	1185	2553	969	1366	1485	928	1652	1794	410	1184	471	7382	1594	1764	1625	1120	1129	717	756	1068	3463	29	643	1032	1127	1414	2111	1440	7202	1538	324	636	1055	96	1470	1169	2079	5811	2771
Met_neg_1203	854.457	912.983	neg	7798	21074	5161	18260	14243	14695	937	1161	1193	1517	346	1420	NA	NA	3545	248	1012	5516	13938	571	2295	2194	884	2698	2857	3894	1538	983	NA	8279	7321	4110	2107	3653	1796	14389	1535	2222	3614	3665	NA	853	1536	1918	NA	858
Met_neg_1205	687.361	717.154	neg	71755	57644	68648	66479	65765	70913	10483	481	1005	277	1195	186	20682	161	21593	40702	142	551	68518	262	1676	24119	36906	294	357	20375	77	21472	66497	497	16987	1164	644	34129	16474	57296	1000	1432	7742	20804	21747	16866	544	664	56298	7693
Met_neg_1209	697.201	417.927	neg	18422	53340	16258	39067	50770	9898	3805	11956	2323	2780	7340	5852	8496	13240	7409	3167	6291	7677	33171	21210	12466	5437	19116	4482	6938	9558	11987	16782	38894	4337	6042	22403	6546	2973	3451	41823	8772	4976	11322	9890	13858	8738	16262	10236	12063	4383
Met_neg_121	486.141	551.61	neg	26646	24430	29495	30620	347	31899	9701	3196	6322	2191	9570	8917	5409	168	18225	9136	10422	156	25037	2398	7823	11816	5752	7954	1802	9804	1385	231	284	2938	253	102	2884	179	2645	29763	6337	9724	3176	4158	1395	7571	7318	5944	614	1946
Met_neg_1212	475.211	732.192	neg	38100	32128	20991	30288	32999	27197	4143	3658	10235	5431	10107	20702	29571	1512	31786	16809	1122	7171	37974	12994	9161	8941	8493	6005	727	12209	NA	1355	17559	10138	3733	7608	NA	NA	771	37751	1153	3572	454	1369	22845	3835	13171	8138	37419	804
Met_neg_1213	305.176	722.578	neg	1749	3164	9172	5994	2341	1610	2340	366	193	1681	100	389	1947	372	943	60	898	1430	1077	1525	385	896	2084	831	140	2424	NA	339	2956	1184	1148	1109	1790	2826	954	1063	1103	1613	44	1486	367	1221	713	2453	8142	511
Met_neg_1219	373.12	608.789	neg	103554	107979	2581	3202	100424	2567	1327	3001	2020	30	430	375	700	698	732	463	3565	190	1784	143	501	40	121	1209	2263	2694	327	676	105404	839	5143	1085	140	1359	661	106130	841	2596	868	1159	1593	222	914	913	1321	1113
Met_neg_122	462.067	656.587	neg	NA	NA	NA	601	414	NA	466	NA	NA	NA	NA	NA	NA	NA	NA	NA	NA	832	NA	NA	NA	NA	NA	NA	NA	NA	NA	NA	NA	NA	NA	NA	NA	NA	NA	NA	NA	NA	NA	NA	NA	NA	NA	NA	NA	NA
Met_neg_1223	477.108	606.322	neg	1407	6852	3751	841	4318	707	794	571	228	471	210	971	117	72	230	555	628	1427	496	349	136	87	83	932	208	98	2589	1638	222	409	236	1769	216	572	97	3326	164	158	35	43	666	274	699	1263	492	216
Met_neg_1224	593.15	387.408	neg	94465	83217	89205	93664	84787	99443	18777	117	20532	17491	11023	945	542	20960	23239	14645	33328	774	86045	19948	28434	37887	1262	31883	4536	290	349	18643	67467	20067	27160	88	590	338	14524	79394	112	21789	361	19601	24574	13999	442	19795	69780	271
Met_neg_1227	523.219	388.624	neg	52305	45260	44708	47289	51295	49626	13879	13878	12826	12223	150	16432	77	25590	10843	19125	17655	11803	50411	479	11954	1302	21084	12513	16190	11640	18111	11869	33723	13163	15116	12799	14181	15352	252	58386	276	12838	8351	7897	15127	14642	102	304	48727	12135
Met_neg_1232	425.128	646.982	neg	828	NA	1045	119	888	313	1013	NA	87	NA	229	187	342	101	NA	507	433	NA	596	NA	255	41	1315	42	NA	251	257	181	278	170	NA	168	NA	308	335	664	NA	669	NA	17	683	NA	66	114	547	NA
Met_neg_1233	357.119	323.873	neg	537	3345	3190	1329	4353	3605	1758	420	1545	179	2395	434	124	425	380	273	738	1742	3134	1200	1232	916	957	1402	1857	316	1573	463	2758	18	52	446	343	290	1997	NA	215	514	276	1621	387	725	900	892	2153	377
Met_neg_1234	535.311	885.941	neg	490327	676167	539339	499979	499573	474755	72764	946	34216	104886	179	114	636	355	756	289	111130	101372	474930	75724	1394	46620	366	40542	1135	368	10944	72	483115	11067	98500	155794	377	805	455	91877	511	22622	601	35	41573	86309	359	551	90408	99539
Met_neg_1235	405.01	341.579	neg	4317	999	3566	1765	923	2814	1238	761	292	245	119	51	421	817	1095	NA	1551	656	4529	540	1001	1050	723	329	281	304	80	572	2307	588	2080	409	34	246	259	2830	275	1009	731	674	525	1365	555	1636	1678	390
Met_neg_1237	787.207	414.002	neg	6459	546	7398	4414	6598	9079	3167	3874	6290	59	1888	4750	6954	4447	7263	3138	456	6190	1394	90	3048	2766	133	2575	4604	161	3912	1762	7114	333	3174	897	3196	420	3593	5402	2341	1868	3012	4736	734	1069	3555	4181	401	2500
Met_neg_1239	727.414	997.678	neg	127	86	388	586	34382	27128	2538	3259	5197	665	NA	4714	2015	3363	178	NA	5962	5606	35003	NA	8814	4810	735	10696	531	250	4696	261	30328	1790	32	3817	6545	1606	6641	28662	15206	5463	400	6992	5022	2001	5642	NA	791	603
Met_neg_124	755.202	406.724	neg	180708	191049	184099	172171	171413	2371	39043	108543	140187	321	242	73491	45577	1323	1331	347856	236395	98711	159322	53389	3224	201006	159313	103246	559	2308	14017	141061	140028	573	108730	65703	61305	228222	115524	151591	545	846	809	28	79	11	673	30196	143277	221
Met_neg_1240	959.392	593.064	neg	478	416	417	1041	1434	809	1669	1046	23	910	276	636	104	23	153	500	2115	1650	18253	240	4484	813	356	365	486	2330	606	322	140	259	111	23	188	1468	110	16907	459	1156	78	320	1718	420	633	96	159	125
Met_neg_1242	582.315	491.906	neg	696	1296	1432	878	1140	1300	482	450	777	34	281	34	588	182	1120	190	60	10	1368	41	501	77	277	69	139	225	55	262	463	143	300	145	242	469	200	328	237	137	389	161	46	124	48	495	257	123
Met_neg_1243	455.191	552.169	neg	23468	4955	411	1613	1064	22581	5076	7573	6262	1573	522	102	69	66	9716	1239	589	15422	22258	598	467	828	9422	1480	51	4299	7623	180	21653	1823	742	1640	86	5338	275	1394	392	235	13297	731	91	288	245	549	15413	1432
Met_neg_1245	431.099	500.972	neg	35330	30641	32618	31587	32089	33053	62884	501	75	1068	1410	363	1580	766	196	866	1590	311	1927	2751	1099	135	1920	607	2116	192	191	465	36487	2650	491	465	2441	1170	2569	28381	11380	359	4707	220	1178	238	605	48	29591	13323
Met_neg_1247	985.539	963.929	neg	84756	72848	70877	66346	68718	117927	10019	8549	9037	10889	250	119964	14529	103863	133412	1382	2878	9720	69632	5038	37334	16728	21100	18227	26730	21338	31622	3195	98704	8808	19538	17182	23048	11422	10993	60725	9105	8549	11499	33255	49541	2388	29424	2652	60613	12476
Met_neg_1248	463.05	433.435	neg	12610	16632	19093	18588	22647	24663	1529	1418	532	8276	388	693	1520	2325	2794	1742	923	1385	24941	2010	176	NA	1471	419	88	2208	445	NA	23497	1386	84	3445	860	1718	1839	20022	822	NA	3558	181	2638	852	74	617	21447	4156
Met_neg_1249	528.15	590.796	neg	25226	463	295	102	152	24025	6202	1083	12881	5085	1646	908	476	797	1439	5806	628	8862	17406	101	6291	58	4884	8986	21	492	3329	726	1212	6015	1943	125	7562	458	3047	20730	16870	341	222	490	584	6171	9010	5693	1459	2006
Met_neg_125	868.432	858.209	neg	63874	67025	61379	44954	49790	57948	11048	10807	17990	7259	34	23458	19639	16312	18497	22858	16758	17166	46490	12614	12287	14528	29479	14771	15439	14682	1265	30328	43357	13963	8360	17503	8855	23510	4909	47532	8185	3373	6108	13476	18192	5528	16441	13881	36778	2759
Met_neg_1251	779.424	902.745	neg	260588	243573	243605	233819	194209	201486	57958	42547	77019	51810	868	103398	118849	92649	107777	39055	1123	92304	202722	62015	112824	78238	109713	87387	126575	68317	61784	45776	209455	79110	98003	102852	92600	125458	72513	186426	1021	49156	343	87502	154119	33312	93451	63329	197922	36029
Met_neg_1252	589.287	670.69	neg	29580	32349	53704	40677	44754	38921	7573	10107	9519	5236	8030	22455	27275	36596	79632	7214	9701	9254	31131	14752	23894	34111	15175	27291	7656	6780	9080	8363	39687	10728	26321	10929	10446	10945	7890	30029	3430	28	5711	36658	59385	202	7570	10796	36504	5765
Met_neg_1253	387.166	331.896	neg	31441	40509	35271	32502	35336	32165	8126	6162	11370	6468	2229	4615	9069	6538	41494	21996	4344	18434	33656	3876	20248	14256	22529	18200	12891	15134	15053	5755	37238	3978	21883	5719	22675	15323	15465	33256	3726	10330	4299	3806	17911	1106	9338	6718	30820	3005
Met_neg_1255	207.012	540.552	neg	270053	249817	259750	268904	261279	262964	7139	102678	74009	150510	210224	33174	24053	35799	56	159264	144275	157311	273899	124012	4551	7936	7151	5130	136607	177533	89665	96722	292832	53998	8501	9270	7114	183945	308052	279686	50586	70598	87013	6041	6594	1209	67663	129530	266051	192626
Met_neg_1256	739.207	344.922	neg	1113255	1185993	1141510	1072481	1061682	1033040	190269	267333	309932	237586	190790	247265	288698	347979	289836	382329	324674	275226	942910	491571	313608	321169	343229	386744	294041	303906	279689	256938	994901	241722	462736	358645	476996	269718	305362	1022096	220966	243427	213954	247478	269168	154980	265582	230990	992843	213267
Met_neg_1257	840.473	1052.65	neg	1699	NA	82	2682	1273	3955	NA	NA	NA	1220	NA	NA	NA	NA	NA	NA	NA	NA	3855	NA	79	136	99	NA	91	1313	1122	NA	1494	NA	211	440	102	NA	245	2098	79	NA	NA	NA	2172	683	NA	NA	2076	1042
Met_neg_1260	821.46	929.597	neg	71043	58085	66159	57529	472694	51929	35663	4516	5941	4890	241	48275	70784	40922	277221	512	3189	31521	52438	12990	10720	34405	6082	18416	6975	4361	8322	12422	53827	19408	144031	2778	5541	29122	66135	52656	65743	7345	6893	19406	57994	3016	7901	9633	51288	11893
Met_neg_1263	851.482	944.423	neg	1551749	1431786	1678424	1656145	1282179	1556987	70136	87046	73426	192393	4833	252465	210068	37930	NA	46857	121415	554012	1522628	15485	208868	135625	171298	165609	278397	115230	131638	19016	1457974	135610	198636	56804	125829	52648	250358	1447626	66562	75418	143199	169690	331433	41804	194557	250217	1098398	21155
Met_neg_1264	851.482	962.145	neg	1409232	1343442	1263769	1224715	1123866	1157877	48979	71813	85746	210594	4781	166191	105348	158875	103608	34648	75595	276961	1107888	70226	160646	101534	200247	146457	234515	119306	131384	81349	1105827	113736	213368	259237	148525	168463	185130	1077038	55635	57930	152211	153031	249505	109083	128802	209527	1008057	73428
Met_neg_1265	360.071	229.622	neg	359351	290056	294223	289381	387071	392858	380273	160318	151777	119099	155289	38523	69201	41689	96531	132782	267166	104194	410715	149664	128227	110421	103312	138184	92502	150762	192045	157964	425980	169027	109929	109148	162803	123755	227372	421925	105919	100124	62821	95482	97756	93394	71552	98132	341315	145929
Met_neg_1266	477.199	454.476	neg	59222	68229	64592	64550	56928	51843	21811	18868	22119	20540	16730	19367	41215	28000	27654	22879	12840	18874	55583	31132	17215	21436	22176	21779	20367	14833	18335	10333	49463	17145	21745	28404	14198	22819	13966	59528	7083	15483	13250	22661	40836	16032	16373	18638	43052	11311
Met_neg_1267	376.066	265.669	neg	217663	210209	202624	198539	220740	233318	225800	132625	155138	74292	91802	44	80211	27335	60673	71324	157599	51300	243057	103056	71065	80099	59798	435	55205	114865	97139	219621	229123	92247	57051	61004	100196	63342	129872	207067	97885	58999	143	54951	63991	54111	37032	79279	176820	182961
Met_neg_1268	868.432	858.209	neg	17406	24143	14305	22093	NA	21623	2574	479	3805	499	237	14236	14112	1205	26265	1560	1458	549	12729	108	NA	1300	9376	3105	17402	3149	100	1415	23682	9482	4787	391	4100	NA	33	20474	3676	565	1050	17438	40032	407	3225	4811	18417	577
Met_neg_1269	495.236	611.317	neg	153661	187030	188395	186635	143992	171095	27554	50480	33384	43556	68146	120729	107416	110606	145504	79221	34704	47387	177537	50488	42267	73480	58375	51281	36256	44269	20328	50240	180057	29286	73606	47649	32544	33068	18384	146461	24021	44095	63684	132792	162804	49342	52219	74074	134292	1469
Met_neg_1273	737.359	646.368	neg	308599	271757	301366	96875	97030	262223	52781	59896	29537	62100	72304	167362	78944	211726	424530	26738	105732	98770	253739	146383	135306	209539	134963	187003	105867	87586	43551	56991	88379	71038	183945	29006	96736	24248	19947	247644	15588	60666	71277	106061	150498	27532	91210	44500	244950	24135
Met_neg_1275	531.282	635.408	neg	127735	181143	192458	183161	141265	172902	86238	5456	65390	10265	28641	40650	119430	27249	6199	67374	19508	19655	189089	47960	24665	5415	44554	6420	6868	35381	20573	35372	148566	31356	57972	57803	7730	12510	28530	142845	28015	3557	6043	88015	84244	24315	29555	80906	179861	36889
Met_neg_1276	474.263	987.472	neg	48570	47602	47961	34484	57726	56140	21463	204	34018	356	859	4347	9914	71	6042	12308	425	663	68341	10951	30022	31086	20430	30740	12891	100	18963	8232	72394	7204	1403	105	37153	1575	29861	1721	41348	13433	31367	22098	30582	24326	23239	18080	70131	30926
Met_neg_1278	755.202	332.407	neg	61042	51033	51673	44675	49648	1118	4323	56	15357	121	6365	22746	349	17946	32	13574	9892	8812	47436	25837	11869	227	22463	1005	7886	10353	10474	3768	41122	18911	38967	506	20749	7976	7743	41038	14069	10950	15670	336	12087	1842	13378	47	36959	13205
Met_neg_1279	777.442	1060.27	neg	NA	593368	559531	557738	NA	524606	88856	54156	40514	162722	231	275216	NA	NA	217176	NA	43365	30540	NA	9029	47203	30098	59145	96958	48652	33508	81247	16173	510770	76216	65187	44567	45481	38748	83456	NA	NA	38984	34865	82630	310514	17665	41132	34942	295809	27849
Met_neg_128	449.075	510.431	neg	368	583	5362	34	5535	2314	2253	2196	868	1537	1345	2828	2974	472	2920	1743	5540	184	497	1753	1609	1406	931	885	1229	4088	1422	1767	3574	550	428	1272	1015	1875	872	4036	754	2741	1216	936	691	1140	NA	691	3647	806
Met_neg_1281	754.399	1032.36	neg	901	1738	2459	1380	230	2864	280	529	1081	184	NA	2994	1033	690	1908	311	433	465	366	150	1534	170	811	420	900	50	262	1676	1255	656	2870	480	440	1196	NA	1429	914	1417	184	403	138	46	69	1904	106	336
Met_neg_1282	245.043	72.9149	neg	727556	716319	710415	708210	671879	510797	418486	389415	336122	413472	349640	164374	185372	65465	11	436734	376192	303905	493064	274559	70325	188358	363990	158679	389613	42	333244	278378	499560	194545	264384	354523	281053	156949	297797	469529	233466	156024	301149	240872	290440	366300	271551	355465	495141	265390
Met_neg_1283	857.147	347.325	neg	43372	32241	25140	27156	29245	30157	6370	14808	213	36	19	388	19256	23917	15237	18362	545	10019	29714	211	17132	14843	12758	17068	14503	11304	13896	17438	33528	14252	336	14413	380	52	14563	26248	13328	14461	16339	21579	554	9731	49	227	1436	457
Met_neg_1285	341.051	411.682	neg	39004	1569	53384	1027	39822	41788	11426	20011	19055	1262	8187	14551	1991	15684	17329	22105	13095	1150	38885	18221	19298	19540	17821	19790	13807	198	15490	21890	1032	17540	16093	1246	18695	15831	16983	39714	8849	16277	12582	11358	880	12568	14967	11246	44059	622
Met_neg_1286	819.492	969.859	neg	1778952	1697224	1603152	1741853	1573670	1526234	171304	188482	282958	325318	NA	432740	265147	323620	NA	NA	214432	NA	1389758	NA	377895	NA	493340	366630	512242	341864	290100	NA	1336413	232081	434663	NA	348580	414361	343530	1324244	169113	151519	305830	325908	476417	NA	315325	298667	1349364	202965
Met_neg_1289	241.824	235.564	neg	NA	176	20	NA	NA	63	NA	NA	NA	NA	NA	NA	NA	NA	NA	NA	NA	NA	NA	NA	NA	NA	NA	NA	NA	NA	NA	NA	169	NA	NA	NA	NA	NA	NA	539	NA	NA	NA	NA	NA	NA	NA	NA	237	NA
Met_neg_129	853.387	968.654	neg	111849	39458	37529	30343	103915	102327	6812	196	5538	4252	NA	8455	190	22012	211	1308	7188	48922	62453	523	924	887	21057	36000	9858	5177	5745	4384	38502	96	7533	8419	31307	37079	9566	32693	3435	1405	2594	4394	27433	1292	15302	599	29199	3747
Met_neg_1290	299.186	504.042	neg	28	626	8177	174	1610	7807	2543	82	99	170	1549	1497	518	69	480	244	2913	587	819	2543	235	4054	1785	2372	17	1071	168	219	445	2631	444	87	75	41	1661	4131	96	1588	56	17	1204	553	2055	43	262	68
Met_neg_1291	609.146	366.114	neg	143084	136638	146807	130198	121794	136407	8305	53754	30365	43098	18948	59555	1119	60324	16822	42149	35567	22666	2029	78431	50542	29892	55360	44925	819	450	36097	18766	1657	795	119486	58094	83362	29038	2277	140064	56569	29546	46221	47384	34419	18356	81	431	1677	586
Met_neg_1296	359.099	293.286	neg	32938	29045	30695	31265	30913	39537	7720	5453	8026	4704	7589	8999	6944	12575	15025	9666	9197	8354	31511	13583	45	14346	8639	9581	6381	164	8445	5743	29365	14773	45	11435	13587	173	8474	30450	4496	11016	6260	11040	313	5530	8169	6688	26528	3941
Met_neg_1297	695.145	462.164	neg	34585	43346	39176	35510	36463	38812	21001	27767	23574	14809	14705	20164	20058	22677	12902	12910	12073	12406	40457	26104	16973	14676	1730	14856	21135	12864	2297	NA	38904	9494	10656	12476	16615	7941	8426	40189	16468	19077	18847	20226	12367	18924	13095	19128	32855	12390
Met_neg_13	426.968	887.099	neg	10211	128	256	10849	12558	73	NA	NA	NA	NA	330	NA	42806	NA	NA	122	971	NA	10244	37231	NA	1303	NA	27	623	199	80	NA	18012	172	NA	129	9525	909	NA	563	291	253	NA	NA	297	NA	NA	NA	17105	NA
Met_neg_130	346.015	83.7095	neg	5424	3647	4949	4350	6183	5168	4801	9292	12577	14625	9368	2281	1773	1828	1664	36132	3095	10980	3827	9840	1796	2871	9600	2119	15699	11982	8659	6048	5648	10782	20510	13705	12541	8282	11636	5234	9304	4058	13059	4011	5819	5474	6252	12579	3801	7136
Met_neg_1301	420.046	398.827	neg	76480	76912	66523	271	88096	74750	5955	10402	5621	13032	19789	7118	3167	17666	5803	277	7752	12341	78015	16377	10478	179	8377	7629	148	628	23637	2330	90907	6348	15562	11404	11487	8532	22382	77580	3216	3741	15797	7704	291	10403	4943	523	645	11269
Met_neg_1303	307.192	812.352	neg	3655	3465	6748	6240	2783	6645	2166	819	2070	1400	2461	2757	1823	318	4744	2504	1892	185	4804	766	2060	3301	2664	1723	626	1540	96	1726	4820	2515	739	893	1216	699	135	6966	1473	2586	73	2308	2797	734	556	807	3611	828
Met_neg_1304	766.066	496.93	neg	223370	234986	187721	176788	214223	182481	11537	10895	17138	28596	NA	334	29589	88794	95935	31	5131	314	177467	3251	692	209	18996	39417	52	142	31428	197	436	49456	44631	11913	14720	33894	19795	175800	37715	19205	280	41347	49	7870	14678	9267	170971	292
Met_neg_1305	839.478	943.211	neg	161467	153907	301648	254517	145667	121754	30865	22838	49224	19118	195	31853	73630	29579	22558	14478	50545	47306	210306	19482	96572	20280	43200	26772	33849	28523	25650	14463	221617	24981	34799	49584	25517	43123	23454	225027	13936	22930	55718	30065	33646	20927	33624	24426	109068	10999
Met_neg_1306	337.045	255.208	neg	91044	88580	108819	89615	96361	112477	106570	65598	142545	59041	82378	34097	285309	67916	59225	68303	66830	24686	119190	136250	32882	82790	31884	37963	39967	130893	30811	267161	97525	25917	53697	27060	40228	31835	30807	86857	97096	31207	27703	91015	104882	41419	28753	126567	80245	91717
Met_neg_1308	854.457	866.002	neg	13113	8687	NA	NA	12443	5787	NA	3282	154	445	159	NA	12907	10383	5547	1950	NA	4540	NA	4759	3560	NA	3250	3076	4283	NA	655	1239	9314	3103	2347	857	2605	5184	970	NA	2942	63	3562	10559	12117	1618	4241	3057	NA	461
Met_neg_1311	773.451	972.096	neg	386036	394966	352178	370944	349269	321727	44917	27650	80236	103600	674	99768	80584	75566	42706	22735	35139	128116	333989	52462	79428	55825	89124	89633	103632	106042	109396	41089	286486	65454	124886	113389	85546	78880	72863	325055	37090	50335	69484	65566	136149	38157	86087	70303	325881	49114
Met_neg_1312	685.381	952.717	neg	179868	161247	159277	152485	137327	142459	24434	27422	20324	22463	572	77204	33036	70877	701	857	25554	35754	143993	10879	44395	24014	29688	75	28407	416	29231	28445	143112	39952	17099	25297	31183	41331	228	143675	25329	25314	645	1034	51208	1592	286	24075	148025	269
Met_neg_1313	967.526	1048.49	neg	400976	399355	360086	362993	334573	326712	78674	712	1796	66997	240	4366	47784	4242	13829	108	199	256	348156	86	60009	257	45188	1109	56021	48485	251	320	335641	1714	72965	562	606	56481	99225	297953	55445	149	2972	63	1303	129	40651	38	288741	68427
Met_neg_1314	537.197	311.008	neg	297328	312890	307712	302850	292333	278958	52118	70557	83304	53798	69684	97030	133591	344454	123638	81900	73550	65761	272759	88268	74140	64939	69612	65215	65281	51361	62711	64291	274767	145651	93376	81432	102999	127497	83721	261275	32237	60019	396	60231	71757	56497	53993	77770	247106	87627
Met_neg_1315	927.495	1014.99	neg	345850	331495	1131	302889	282856	868	14928	115	44	971	NA	246561	69	167908	202	72	51	19435	283927	92	108	265	143	297	473	785	487	110	298357	336	54394	265	180	129	94	280883	384	73	32209	182	175355	11682	37	10119	494	61980
Met_neg_1316	793.294	785.417	neg	34249	31118	27389	60660	30633	24587	17297	11949	11163	11681	817	6611	10898	11864	9844	5385	10174	15812	25541	5324	13094	13632	10323	14962	6931	7573	11397	4739	20196	2861	10898	8977	10943	6136	10790	20415	9665	8731	6866	9372	9406	8218	4236	5476	16485	7860
Met_neg_1317	733.234	1013.19	neg	1048006	945079	807163	810148	733810	741355	430928	19920	2679	15647	NA	1722	594062	128	524	132	1815	15550	730978	1240	389	2688	238	130019	309	2015	906	2555	717128	412391	25910	75282	63767	1359	14233	662520	5124	159284	2253	100136	84946	296	203608	111	701489	308610
Met_neg_1318	777.48	1052.74	neg	334471	1884749	1680522	1704737	1533315	1461886	126364	145697	167910	551328	463	282055	150450	210406	NA	4270	20844	141022	1536324	29658	53654	72404	33799	93592	245447	153362	52539	12995	1455655	87528	279056	14781	184955	41246	253363	230233	197312	47520	35756	211958	198679	19371	31868	85919	1469376	246445
Met_neg_1320	500.157	479.027	neg	1729	1277	28804	2810	905	21887	4797	6250	4270	7765	78	112	367	774	8788	890	266	636	22876	6389	260	1030	805	13287	7804	7056	103	654	1461	8983	875	410	6777	17103	22	1032	5861	1472	8134	5620	8917	3985	5233	5458	190	7222
Met_neg_1321	311.186	728.018	neg	762	12726	110	15752	14954	15716	7154	1610	683	682	166	855	51	584	2564	7181	4681	131	775	6243	5568	6178	826	5638	319	3842	566	1257	16544	396	1315	6232	4529	6354	4089	17827	1028	39	38	2741	6779	6678	848	7334	15072	96
Met_neg_1322	341.139	436.955	neg	77200	96519	93603	88450	100681	92914	19223	32230	394	461	606	124	34658	41328	28004	424	21690	34603	84227	31061	222	674	655	34150	44780	24327	40032	13612	84973	759	28224	30952	33190	16020	119	80481	282	20903	37668	27882	37832	61	23280	32464	214	804
Met_neg_1324	415.103	524.409	neg	312476	374600	366136	364151	370850	1133	91735	95764	38	66057	77096	84	17	67490	178	137500	206341	564	447	93666	148840	2277	565	1027	43	129540	175	131890	340362	79596	272	224	158468	108620	129502	317958	131	790	29297	58512	502	170	122	104092	332159	90
Met_neg_1327	237.022	415.639	neg	156299	147533	146650	166195	177395	173129	12135	129	406	33513	411	45633	26455	68008	482	96205	78417	238	172444	34559	30377	26744	1213	23780	39463	37650	22107	22336	172928	24594	552	39	91	669	99630	185696	602	48	28334	21833	17227	19703	41596	51850	148283	28089
Met_neg_1328	605.616	641.547	neg	6375	9875	212948	9647	6784	7068	23220	30454	26025	25728	78083	21809	21909	214	33152	56217	34353	38445	7275	39889	38302	12096	26511	24901	33101	32138	27369	436	5354	27842	46940	298	334	36321	31334	5490	453	29188	21385	23542	470	532	20112	24257	178234	245
Met_neg_1329	707.314	555.186	neg	332652	317494	320767	313199	305475	313237	558722	391326	122188	56465	83101	104837	107920	155862	228140	129023	151034	6560	315311	424607	115355	152385	115782	136041	70014	126406	291903	122304	327227	100314	89272	79829	604639	533847	468790	289541	56136	125905	45465	94056	69704	331660	93914	80011	289457	53505
Met_neg_1332	847.485	983.79	neg	28823889	27038985	25578969	24648785	24433432	23864596	7283358	6287986	9324106	5962300	58928	7979690	7394585	7507224	8584266	3120860	7986009	11436215	23161358	3006407	12633775	9221963	12008034	9615223	11127050	8305492	5708742	5665889	22504578	6353390	8792661	11700121	9263718	11842565	7189596	21407967	5077152	6679996	4461978	7427731	11279138	3788666	7541575	5258622	21390409	3687484
Met_neg_1333	769.349	496.788	neg	3600	6581	8068	5750	27383	5182	6023	5310	2320	179	4772	3290	2459	168	4567	19118	5216	701	21834	1287	2285	2932	2188	3213	1060	1923	46	13600	21038	216	136	257	5259	2833	637	19779	2525	676	2953	3604	691	1295	5099	501	17283	1339
Met_neg_1334	309.243	718.515	neg	25005	22755	34652	24198	26692	28594	8522	5372	8104	4063	10722	8306	7555	7769	4089	15266	14704	7159	26755	6479	10270	11622	11410	8916	6417	9497	3105	12430	26837	8259	9719	2214	10615	13810	7789	24984	6886	7840	4917	8720	8665	5855	9339	5931	20586	120
Met_neg_1335	805.474	1105.4	neg	4254372	4188642	4112146	3734635	3553988	3630884	1131927	1037249	1664926	1786794	3230	1292240	821078	1076709	468210	140915	877299	1072579	3608907	210989	1649391	657023	1032900	1277578	1398476	761676	1218302	354648	3363713	640280	1608561	799558	892538	1534037	1500028	3474470	1293228	913321	1033253	1269708	1911296	503532	652560	403924	3408048	1094787
Met_neg_1336	327.218	588.974	neg	23453	22747	25212	25951	23710	25339	343702	7516	18861	2910	6649	151403	245264	3873	7706	218	3973	1232	27642	906	2133	179957	1432	3079	110455	6739	2958	29443	21509	2097	1678	107128	2238	1491	2920	23482	12217	4681	2038	1643	1373	3871	1081	1743	19485	18746
Met_neg_1337	854.457	885.941	neg	13113	12787	NA	NA	12443	11348	NA	325	786	1884	371	NA	12907	10383	5547	735	NA	800	NA	4759	3560	NA	3250	2891	4359	NA	1255	967	9314	1384	6984	3389	2160	2713	875	NA	1731	1942	3562	10559	12117	1618	4241	3057	NA	74
Met_neg_134	624.434	432.819	neg	1286	3276	2929	3497	3856	1590	NA	267	1094	927	328	163	404	615	1918	54	645	377	4044	NA	195	357	914	1813	730	651	754	1918	3068	304	521	480	67	596	371	3436	491	856	224	NA	869	NA	NA	NA	1954	NA
Met_neg_1341	769.221	345.185	neg	1546046	1432064	1330091	1481801	1336341	1333181	44843	182492	141546	170013	136681	85955	54574	81034	3109	1084387	466218	398122	1427749	259455	648680	518364	867637	536274	615509	370941	346987	159855	1458237	94504	1049525	775605	613300	1013594	974610	1450261	24694	73706	72357	90868	698	46841	99369	281836	1448257	105305
Met_neg_1342	309.207	877.611	neg	938	274	67	524	275	586	2187	25	171	456	60	21	319	116	32	4537	10	39	777	38	24	82	262	286	1433	105	95	34	325	237	84	102	332	36	11	14	31	78	18	2190	2367	1105	222	360	624	72
Met_neg_1343	533.296	823.783	neg	185590	183657	175036	183083	167420	1334	162027	882	54681	63	92	244	642	69123	862	89	1297	381	186869	92	72772	75468	166	74443	493	1049	38584	215	1693	718	507	46500	266931	437	694	177215	49177	43231	53544	200410	75870	57488	18826	39034	156359	201546
Met_neg_1345	459.13	515.449	neg	170547	183311	171096	172895	167736	182361	34028	33493	63871	16562	22431	25123	27784	325	857	177299	154954	55984	169147	30619	140792	122892	110604	119113	236	79594	11725	65639	1791	78	44178	62761	77538	160054	2171	174784	23	38924	16300	34026	16011	141	1032	696	156074	718
Met_neg_1346	323.222	910.033	neg	7805	282	10304	93	8575	579	2760	107	39	1720	1679	150	2321	1318	256	703	889	1308	6140	192	2537	104	122	59	697	285	2748	177	14	23	2740	289	42	1806	1372	524	1280	358	146	618	626	456	133	2861	7819	249
Met_neg_1347	309.119	150.35	neg	21014	12359	15182	12973	35671	9651	11033	2170	6984	4704	5329	3368	5254	1780	4086	5511	18183	NA	12766	4555	2666	3217	3297	5808	3045	6972	1929	7472	14175	4350	3812	NA	NA	NA	NA	13709	12735	2288	1046	5608	2343	7655	3134	8108	11457	5818
Met_neg_1349	547.275	623.976	neg	13421	64777	57085	13514	12841	13754	18468	2704	6034	2694	3459	8948	16091	25968	37312	4490	4778	24297	12564	6681	25557	6715	3869	6690	3966	20719	3835	4442	58038	2630	6143	20425	22333	2642	11774	12804	2426	11988	3781	10457	10774	5064	32507	2594	41448	8192
Met_neg_135	454.054	956.822	neg	NA	NA	NA	NA	NA	NA	NA	NA	NA	NA	NA	NA	NA	NA	NA	NA	NA	NA	NA	NA	NA	NA	NA	NA	NA	NA	NA	NA	NA	NA	NA	NA	NA	NA	NA	NA	NA	NA	NA	NA	NA	NA	NA	NA	NA	NA
Met_neg_1350	727.247	357.204	neg	234607	217316	212613	203046	308	170898	45214	368	65590	43980	50249	50019	69591	100163	83254	62012	63095	55816	352	58978	60960	63542	617	187	299	50142	127	50434	201931	55560	117	59258	68476	52785	42696	444	28643	1472	43910	527	58731	46400	614	55455	154398	43914
Met_neg_1351	865.499	947.306	neg	639169	663640	597056	589945	586582	551944	280701	139784	119736	115505	2352	163980	440274	129989	366343	34801	108235	165676	572232	48424	161746	97925	184826	252240	201310	118910	148176	81840	539160	77984	152259	209366	128804	178562	123853	522514	128793	67708	100722	129388	181517	65113	158405	94815	489704	64390
Met_neg_1355	992.558	1112.31	neg	1034	NA	13301	5313	6339	NA	737	1390	817	NA	873	NA	231	1276	572	NA	136	466	10726	NA	1892	1052	341	1133	2456	1741	140	374	12390	1449	2436	453	1628	2325	1250	NA	428	415	724	704	NA	151	2556	778	7687	245
Met_neg_1356	221.028	597.287	neg	339405	349058	316942	295355	331067	309123	10096	92873	57565	152844	299052	58424	54863	81268	54920	1417	189337	211387	360754	159455	35778	17841	8016	21556	149737	162916	100689	101405	362369	66905	27368	27527	17637	300638	401587	322019	54149	31805	99129	12403	10871	11227	63306	144527	284299	190786
Met_neg_1357	607.251	717.154	neg	26144	32194	23062	23552	32554	28458	71438	8488	11452	4318	4665	6508	11249	9560	24932	11054	18581	8495	27261	6578	121562	17892	168308	17047	4194	45925	4291	6105	31560	7915	9754	8029	17026	7589	36611	25748	4627	9782	3661	9213	13017	7766	8423	8562	28870	4412
Met_neg_1358	563.343	1005.41	neg	344344	739	331235	346467	335639	325711	55983	713	845	39096	92	869	352	35036	125	4862	1258	712	1756	268	98453	141	38504	462	560	22156	332	251	314468	709	36649	1012	951	478	52276	318037	923	254	39	265	78683	1172	326	284	255132	230
Met_neg_1360	448.182	348.413	neg	592	1513	840	34	144	155	115	89	334	NA	NA	NA	81	NA	94	803	61	61	416	100	NA	NA	78	352	133	NA	NA	NA	32	NA	105	25	39	491	113	92	522	NA	NA	NA	15	37	33	44	26	NA
Met_neg_1361	517.267	565.01	neg	60079	96313	16709	2562913	59120	78778	677004	22367	5639	4513	10307	9743	8413	11215	570812	30977	36527	5402	2454706	22318	24426	30265	8027	28104	18379	7436	16224	25125	63437	27886	17532	25238	26624	23775	768291	13424	3237	39473	642123	18054	16272	24134	8858	6473	2387991	2519
Met_neg_1362	590.282	656.598	neg	8274	7293	8279	8660	1995	8664	879	431	588	586	1387	4013	6731	2501	1728	1019	1946	1457	8764	1461	5923	2889	3171	7418	2643	1924	532	516	2389	2241	341	1986	411	1199	435	4512	339	1481	423	9012	16765	2394	1631	1523	3811	435
Met_neg_1365	657.401	1073.96	neg	556503	554963	482066	518852	483513	469338	62492	49599	74029	83192	146	87045	55091	70959	46501	9464	60446	82808	431859	16293	84758	46187	95858	125353	86606	73282	57241	28105	441376	51039	86826	97789	79501	118015	132855	405352	84960	58862	65116	90435	132120	38130	126884	28146	457626	60002
Met_neg_1368	855.477	771.347	neg	291281	52683	47994	49197	41154	242823	65199	10876	17037	6015	58613	13802	10990	112714	25200	30674	26126	13347	41063	115954	19574	24819	20946	12844	12452	21254	60760	104144	43564	15818	14050	22788	8489	14295	5542	48672	6822	15684	72880	18232	190842	12294	22125	16122	223288	30152
Met_neg_137	642.162	577.638	neg	8249	11321	9828	1573	5149	3024	4503	229	3162	3882	7242	539	1781	2214	2584	1982	2045	230	8043	1144	1909	1413	575	3968	292	1694	537	185	1472	747	215	562	785	260	855	2395	946	2257	175	28	533	1266	600	1026	1384	2634
Met_neg_1370	855.477	771.347	neg	616266	6831	5862	7471	585131	506343	59447	62255	2186	92137	1232	365977	1514	836	282765	581	53168	78737	511556	33441	2561	156	77893	1175	110	1036	378	1567	4787	159550	107799	1493	92220	127931	100016	498538	100572	91768	550	153195	279674	68842	126610	53262	6989	85540
Met_neg_1372	773.451	1044.99	neg	55488	36460	192464	165477	46262	59305	44917	11631	51849	31560	684	23009	12673	37559	20059	6450	8594	28211	59746	13334	8689	10656	43574	47215	45550	5007	44650	NA	147105	38786	54936	48860	73453	37432	17194	156583	32123	29803	35045	39304	60554	16950	51327	24128	170972	6347
Met_neg_1373	323.222	883.034	neg	7805	6735	10304	9115	8575	7921	2760	1570	1193	1720	1679	3834	170	1318	256	1400	889	1308	6140	314	2537	1700	3208	2196	697	2379	2748	1301	6932	1964	2740	3266	2989	1806	333	8642	1280	1614	750	2340	4893	2286	941	2861	7819	1226
Met_neg_1374	475.991	265.669	neg	57750	38874	39094	34968	30898	21640	17276	15427	23470	3660	10138	4146	8671	5517	4857	7880	8413	28016	41685	6426	33776	10767	18407	22516	14770	4842	7740	11545	37564	6898	14692	25885	17727	6283	13793	52681	22118	5051	17694	17055	15844	13018	4280	10039	50383	25199
Met_neg_1375	344.039	247.275	neg	167691	167212	166259	167072	163140	176201	182168	104449	72192	87399	47330	12721	11229	5309	15793	143758	171849	42588	173977	64784	55816	30979	62787	49880	62878	75822	157314	26458	162892	102068	72039	80696	103819	74840	229754	152558	42559	30083	39491	41308	38752	46974	252	48335	130512	87012
Met_neg_1376	809.468	886.507	neg	467827	404754	390460	430978	296897	341776	35144	54057	34062	69621	13922	105516	70045	90106	18747	28503	52759	82026	430762	5760	54895	35373	13689	5932	14749	58076	43922	59997	358879	37894	60915	100428	69339	82338	91017	303724	3707	2606	86160	76624	9512	61245	72449	95671	297341	47282
Met_neg_1378	311.222	802.858	neg	365	13330	9211	14511	15523	16839	5223	896	541	52	260	79	133	182	206	23	8221	751	16959	203	344	8426	8381	8052	126	5922	4058	758	13516	251	296	64	530	209	242	10077	27	308	162	3043	66	2417	318	252	16784	15
Met_neg_1379	391.121	848.238	neg	52614	3429	28686	930	27916	18168	14100	254	17858	905	85	608	1131	1379	1040	817	481	187	1145	356	15506	11259	13095	13872	437	614	4497	9285	20067	8046	4624	1903	1091	394	505	410	542	8030	1370	8652	1572	150	588	4345	646	470
Met_neg_1380	823.449	820.831	neg	45196	46034	36085	34979	36629	606588	43181	2394	28102	154238	115	6161	69056	5510	128060	157	39511	52743	35002	520	7065	2387	52729	8351	78963	47380	5480	19862	35881	21842	126803	35552	51949	69445	6051	639941	44314	16271	77121	10838	245950	1696	50049	33179	34410	100293
Met_neg_1381	315.072	318.986	neg	356469	366463	376325	371723	365399	351779	52727	118729	155678	46190	14293	44075	131627	84894	208574	165078	91301	157453	332913	322281	129887	167477	142577	182602	114317	126124	114167	49615	348262	107295	226594	213341	213160	162646	146271	341683	57970	116395	46950	88630	307	45674	106827	90978	323245	358
Met_neg_1383	927.495	1014.99	neg	345850	331495	1131	302889	282856	868	14928	115	44	971	NA	246561	69	167908	202	72	75	19435	283927	92	108	265	143	297	473	785	487	110	298357	336	54394	265	180	129	43638	280883	384	73	32209	182	175355	11682	37	10119	494	61980
Met_neg_1385	659.055	529.798	neg	254	NA	62	NA	NA	58	NA	NA	819	NA	NA	NA	266	NA	NA	991	180	601	40	NA	NA	858	NA	NA	NA	NA	NA	424	993	646	47	NA	399	NA	NA	233	NA	NA	NA	NA	NA	439	NA	NA	147	NA
Met_neg_1386	209.067	66.6168	neg	44405	38246	41283	42870	41027	33709	13302	22332	15551	6275	22949	18650	21734	21032	15451	29012	17401	12128	32138	30385	16413	8593	29222	7308	23883	18646	15915	22232	33394	17761	22113	17562	16554	14090	21811	35124	4846	22186	5496	12692	22269	7684	7109	22640	34867	9486
Met_neg_1387	483.116	250.954	neg	NA	NA	NA	NA	NA	199300	10585	10701	15177	9070	1336	18096	24105	22920	11034	8064	21176	14362	146206	17524	15103	14507	12889	13974	12913	12867	11392	12703	NA	15830	5462	11279	12503	7553	5004	NA	18465	13958	9645	16562	13347	16278	11402	14920	NA	39001
Met_neg_1389	315.885	60.4418	neg	18876	17425	15259	12040	10073	9916	96	229	NA	110	NA	NA	84	NA	NA	382	26	NA	8160	15	2022	NA	NA	NA	147	NA	NA	NA	9096	NA	83	NA	NA	NA	NA	8804	184	NA	NA	38	37	102	NA	NA	7280	62
Met_neg_1391	122.025	262.616	neg	2940	3767	3520	3332	4017	3693	1153	1437	1354	808	1002	1255	1467	1592	1145	411	964	1071	3660	1137	496	145	861	135	1530	1023	762	1510	3602	2442	373	955	522	462	535	3318	83	1699	1524	644	1129	1561	805	1098	3106	1380
Met_neg_1393	545.092	529.798	neg	229975	198982	220274	191963	231526	239816	94445	124282	141846	73657	311	88605	83602	72625	70969	104569	159244	106869	196183	100054	443	100974	49404	99781	81032	1350	37834	127118	173913	76528	74843	50397	938	813	77158	196942	51880	91051	39833	75274	63930	63037	99979	76824	176967	51527
Met_neg_1395	868.432	858.209	neg	17406	24143	14305	22093	NA	21623	2574	479	3805	1022	237	14236	14112	1205	26265	1560	1458	549	12729	108	NA	1300	9376	3105	17402	3149	100	1415	23682	9482	4787	391	4100	NA	33	20474	3676	565	1050	17438	40032	407	3225	4811	18417	577
Met_neg_1397	521.202	408.638	neg	274620	249767	243399	223016	188613	223104	78169	108454	110954	63944	133047	120923	197873	422705	151430	107025	100224	78480	211670	123909	79439	74676	284	54826	74191	72569	60201	730	174448	134726	60242	66732	85970	151085	61163	165194	41714	46271	57149	72349	61894	83636	96767	79427	187284	93434
Met_neg_1398	137.024	589.589	neg	228784	267578	269796	271733	258768	265410	39951	78843	55746	52788	27291	39598	40483	44988	52206	72812	93668	65022	265132	75496	76348	35368	54474	75764	92086	92172	86877	57530	269258	52596	77488	62080	47302	66835	74195	263704	52630	51356	50267	1708	42639	26685	42130	53336	231294	37830
Met_neg_1399	579.266	459.079	neg	12627	12320	6472	11433	11693	2004	3369	5311	918	582	9272	3164	7778	5616	5794	379	328	3178	4250	224	2584	12880	398	2458	1924	7082	1492	9291	1248	1472	397	95	515	4508	3600	881	6767	8104	1209	2490	987	274	1429	254	5556	2178
Met_neg_140	801.477	1037.17	neg	21636	165198	19812	157110	19441	20237	17557	14767	37248	7201	439	38732	22113	17658	10520	50	683	41293	13039	98	25105	15232	26004	2006	38146	32094	3747	5772	15903	82	4703	2526	31400	20826	672	15750	5839	16767	6441	1905	5488	332	4152	1679	18475	19725
Met_neg_1401	491.241	936.071	neg	4723	NA	NA	NA	NA	NA	NA	1214	1237	3825	NA	NA	NA	2992	4099	2628	NA	NA	15072	NA	1484	1531	4497	NA	NA	1848	2765	3495	NA	1640	NA	NA	NA	NA	5443	NA	NA	1509	NA	1683	NA	3546	467	NA	NA	NA
Met_neg_1402	840.475	1080.5	neg	NA	1711	NA	4169	NA	NA	575	NA	NA	511	NA	233	114	228	958	102	54	NA	3884	NA	1516	274	465	1050	183	1108	1187	NA	NA	1103	530	857	311	272	178	4035	273	170	NA	NA	NA	652	45	NA	1122	NA
Met_neg_1405	636.134	699.667	neg	15059	9853	11069	1804	10021	13227	21950	3951	6670	4099	5956	5076	7411	5490	14395	1185	1369	3618	8214	8255	6517	5383	3437	4645	205	4961	341	4536	14992	6102	3658	6500	3990	28	1622	779	2513	6278	467	3037	915	2934	4295	4691	2673	1739
Met_neg_1407	735.343	611.135	neg	46478	29148	70465	83481	31490	23159	1191857	768550	6825	4253	5216	18900	7185	16915	15130	26752	9003	8376	28766	8625	1178411	16673	7455	11159	7048	8151	9466	4853	23463	2923	42525	9469	8635	6885	701516	43481	3140	5449	4244	21533	30541	739196	6151	8965	24655	5628
Met_neg_1409	638.171	873.515	neg	NA	NA	NA	NA	NA	NA	NA	NA	NA	NA	NA	NA	NA	NA	NA	NA	NA	NA	NA	NA	NA	NA	NA	NA	NA	NA	NA	NA	NA	NA	NA	NA	NA	NA	NA	NA	NA	NA	NA	NA	NA	NA	NA	NA	NA	NA
Met_neg_1410	325.202	844.126	neg	233	13410	143	163	12081	11951	5986	4185	830	2002	2786	5013	5575	736	6400	2166	403	5120	15618	7234	525	5206	9216	7911	626	1962	2580	6760	12462	58	401	3909	361	2585	276	118	6095	483	5013	4585	3454	5920	138	5388	394	3087
Met_neg_1414	891.38	929.597	neg	97168	79964	67875	63582	59033	53477	41499	118	633	128	6150	1032	33155	39152	342	260	39904	744	55815	29751	31	64	51	326	36500	411	27040	60	45743	93	37000	383	122	761	81	48257	502	174	68	301	37545	203	50	34	2020	73
Met_neg_1418	841.496	965.111	neg	295085	236098	247918	247116	259631	249386	42790	41857	67637	42625	NA	211935	66072	231293	151508	6482	45538	49017	232421	20878	93023	49776	40987	98994	61475	62384	88199	33294	178153	91054	66757	45755	53251	73997	54455	200552	51017	61686	57856	106193	136717	30546	78631	25712	220693	38758
Met_neg_142	833.136	465.282	neg	124	970	52	819	279	1403	549	1013	1655	2360	3168	211	1145	36	2397	868	456	25	709	5949	1743	951	2708	NA	866	1963	1400	1320	530	1648	586	1628	59	666	804	1150	3214	118	208	2626	1958	1366	2766	1309	2875	121
Met_neg_1420	533.165	430.45	neg	129180	34938	136948	100467	131296	128903	33144	8467	7441	23438	6879	6333	4788	5745	5613	20320	10748	11164	28952	39859	17043	10988	17118	43564	56986	11565	8748	10017	37588	5327	18089	13647	11985	26165	17853	27458	13894	36974	31899	22688	26631	3764	7215	7980	25789	6329
Met_neg_1421	567.208	390.433	neg	5748	1783	3168	4207	2006	5795	1270	300	306	1070	1966	1470	4947	2518	302	823	442	2548	4310	2885	1290	2130	195	3065	2422	335	2522	617	1967	416	335	373	1408	3251	99	4409	473	1056	311	3001	932	537	2781	2197	6319	1558
Met_neg_1423	981.542	884.227	neg	447115	430714	478018	423111	436189	392760	49139	51685	72263	96770	4109	148978	115809	100421	10101	60262	99062	135883	343562	60588	127199	108702	193849	134004	179934	114538	77901	87228	401693	96901	115417	167551	115043	175990	100098	387847	59338	2625	86746	128806	111531	92290	149274	82429	418222	49268
Met_neg_1425	427.103	394.594	neg	115783	114362	126414	112334	106980	99657	53167	40391	35653	23155	18300	9120	10119	584	7104	244673	176322	64823	88331	23937	135167	100306	1860	90860	67842	80172	13396	874	105425	9685	103174	66746	90762	215548	177035	82044	5265	13276	1341	11797	8098	4117	20238	20581	92973	1345
Met_neg_1426	813.456	1073.56	neg	NA	NA	3776	6433	NA	3997	939	1060	571	278	NA	2667	304	566	NA	572	1122	78	NA	680	NA	1789	176	874	774	1447	2999	209	NA	156	1092	725	939	93	1083	NA	2440	121	992	555	1608	650	872	103	NA	1556
Met_neg_1427	599.178	577.638	neg	500	258	288	115	NA	624	NA	NA	NA	NA	1142	NA	NA	NA	448	445	78	NA	809	NA	NA	105	NA	339	NA	105	NA	28	161	NA	NA	114	137	NA	NA	182	174	NA	915	NA	NA	NA	NA	46	309	211
Met_neg_1430	509.251	686.332	neg	157405	66280	86301	58472	63901	50865	15946	29079	23526	17950	21738	144632	NA	38026	38872	30262	20554	11676	89998	13626	17496	20283	37331	NA	10610	7405	NA	21848	55914	13109	22220	12005	16234	32650	NA	56129	12386	15916	28722	49110	83440	14372	27205	22991	57550	NA
Met_neg_1431	179.072	461.589	neg	48136	56194	57139	1089	50391	55986	17378	19151	23231	21408	63	16336	22840	17331	16102	16646	15740	665	51541	773	19750	20278	19632	428	33890	14472	404	8775	49553	24488	22651	15172	16398	13216	12880	49953	1361	14431	25625	17693	19289	193	12465	188	54059	20487
Met_neg_1432	559.14	848.521	neg	1145	1817	723	611	472	1005	601	196	738	713	328	NA	767	85	1225	2064	NA	168	1001	106	144	419	2763	1975	248	1067	652	NA	1718	30	NA	54	219	191	380	1314	96	387	134	102	429	NA	NA	160	2212	NA
Met_neg_1434	679.144	467.585	neg	188634	169652	192766	193421	210869	207389	64732	72369	65381	87810	88415	74768	57260	66362	35897	52567	45448	71518	185948	85026	71304	65738	65781	65579	3503	47113	113865	24807	229051	57824	77195	63172	63056	39689	51700	200318	55503	53468	76748	70330	86948	73244	50104	91113	190968	78282
Met_neg_1435	569.116	341.897	neg	6424	8612	405	8999	12356	16358	3450	5242	2769	2199	1853	2961	6029	189	5129	3759	4472	5534	14014	6276	5377	486	2891	4533	2701	3908	4022	1575	9726	3516	437	4480	2149	7663	5977	10016	2471	7331	3953	3687	3795	998	3256	3661	9137	2186
Met_neg_1436	251.846	119.786	neg	2997	3684	3319	4488	2730	2979	2604	2421	2356	3005	1173	NA	3987	1151	3625	3102	3208	3082	2143	1697	8227	2455	3100	2686	2288	1922	2185	2361	2759	2666	4408	2249	2324	3712	3287	2701	2482	1252	2679	NA	2966	2969	2421	3454	3198	1777
Met_neg_1437	414.059	808.222	neg	1494	71406	56295	317	63094	108	56018	30	21527	15	6630	833	433	21826	344	123	35411	559	55637	46	1970	156	21460	300	465	27990	94	26338	67226	640	34667	26473	40905	205	31610	53360	48311	405	161	19634	497	15735	368	68	52880	26312
Met_neg_1438	835.449	839.93	neg	154167	142701	146065	157411	122149	123814	77006	22958	37331	17976	32335	150361	40072	110951	48722	45549	156143	36932	133384	16276	156611	55064	76430	98427	46343	40351	16627	49428	121115	97183	29701	49665	37358	165875	31669	135962	26369	24306	21999	155545	37413	36930	79506	35976	115821	15540
Met_neg_1439	856.469	969.859	neg	10862	NA	NA	9908	NA	9016	1560	2268	2774	NA	NA	2082	NA	4706	NA	703	978	5357	11634	1829	5347	3522	5868	3313	NA	2556	1907	943	NA	NA	7162	NA	NA	8172	6476	NA	3000	2094	2086	NA	NA	5777	NA	NA	NA	3287
Met_neg_144	669.349	706.874	neg	55	594	180	5483	95	600	615	1153	450	1202	1950	289	1008	688	1613	4002	1495	866	431	1813	3277	25	2520	2640	400	1434	NA	59	309	990	125	419	102	843	300	286	538	1360	568	78	1323	1849	185	720	143	429
Met_neg_1440	581.283	431.673	neg	17006	16617	14351	11099	15241	19319	6973	6362	450	4723	4787	7531	17284	9279	8318	15153	255	6448	21234	7350	264	13125	309	7218	6221	576	1844	4648	1763	4295	3059	5635	5876	7531	8897	22486	531	4785	4219	13563	8937	7774	794	17103	15466	729
Met_neg_1441	855.466	864.843	neg	51251	49826	45976	40891	42981	43662	NA	5139	NA	8384	NA	29685	24056	36568	58113	12838	17131	14097	41826	NA	NA	17037	9669	18081	NA	19602	7172	16148	33958	21848	11576	10113	6611	10549	7912	39682	NA	NA	5812	65952	20136	6175	18826	10432	38580	4803
Met_neg_1442	537.247	760.229	neg	38549	37224	39387	36212	36269	32910	12592	9382	51	9816	1427	10364	9748	9958	4698	2050	11109	8972	27530	300	4439	754	13237	5817	609	6400	6028	4813	2078	406	15514	26288	9690	13139	10669	36693	7225	7282	7257	10589	6677	986	1467	13658	29357	2599
Met_neg_1443	870.449	811.709	neg	109157	94586	102655	96086	93241	75284	19736	15935	27329	25266	12816	30968	39969	26170	40880	64990	35991	10621	93411	29053	913	1730	1948	28860	32666	28257	498	482	76470	32070	36090	35321	31945	927	17564	67812	1059	24304	186	51442	50956	17530	36628	34187	73624	2381
Met_neg_1444	563.142	390.927	neg	148483	11720	9978	6643	11627	7890	44883	960	2598	1223	90107	689	4213	3642	4898	3553	4266	1686	6830	1866	2587	4661	69283	56971	2405	5101	833	48803	5740	39567	3852	2570	51773	5449	2088	163089	840	41969	33615	3332	45264	2957	86206	2154	12529	15132
Met_neg_1445	433.172	328.798	neg	11027	12960	9536	8349	12461	11920	2355	1067	1514	1469	1003	515	2270	797	8895	5084	NA	3323	12572	3746	5650	5142	5400	3655	2816	3638	1538	NA	13845	2860	5851	2945	5429	6338	5171	9601	700	4633	950	1800	5695	278	1515	2580	8430	1971
Met_neg_1450	478.089	350.099	neg	76954	233	2134	2448	72163	73787	4673	3108	42	39	7046	31	105	3821	40	4289	3854	113	1055	6539	144	1761	163	132	3826	64	1774	3410	66169	443	60	8794	9300	4096	26	69564	116	235	134	476	6560	126	97	12	64008	230
Met_neg_1456	836.516	903.853	neg	215865	177633	175437	182913	169922	172670	33022	36220	59783	33117	243	63589	73664	43605	53684	27089	49332	51609	155252	26611	86901	56345	64384	53497	47365	41982	19189	45399	153731	39452	32297	65463	37261	66026	34003	160570	27399	33860	23990	62948	87012	26614	71852	40887	148305	NA
Met_neg_1457	591.302	616.252	neg	11001	84769	73647	89870	82778	32916	16768	38405	20611	4152	2672	27788	16829	46815	128695	47607	3514	43365	75348	23714	39887	19444	11353	20200	7932	38697	18174	12827	67726	25031	55981	36197	34820	5685	13093	33268	15934	28592	4085	64996	27265	42859	13848	43028	55230	8381
Met_neg_1459	459.11	717.768	neg	100212	85672	982	86108	82216	1331	30428	16134	18427	18562	182	19287	16693	74	21241	97	37	232	256	17767	16293	12228	182	16725	16479	165	202	798	84307	718	24733	217	386	657	24	861	22832	17533	55	307	404	12163	429	9889	179	23762
Met_neg_146	869.494	829.181	neg	113177	108619	95887	95296	77626	106476	NA	2733	NA	NA	974	16200	5376	82919	41626	NA	NA	15585	80747	4233	NA	NA	NA	NA	NA	NA	8502	NA	79602	8465	13461	NA	NA	NA	9624	73721	NA	13022	16295	NA	50952	4251	NA	14814	74285	NA
Met_neg_1461	469.208	467.552	neg	1323	3999	258	1992	696	4008	883	608	2033	26	678	1605	999	1463	1175	1018	110	966	1729	198	NA	788	364	65	3372	246	239	66	2619	286	58	741	622	313	242	681	284	1042	131	158	2346	329	385	1839	725	2743
Met_neg_1462	545.298	639.697	neg	512419	529476	525943	509972	497567	502550	156166	178520	136141	175919	237227	127767	168937	303889	288562	180029	172387	240202	489074	129417	197920	199647	7349	198134	173788	144994	153700	113019	484068	81294	250488	217462	199789	167066	188318	461982	1815	84139	159601	222629	229120	164905	153068	189476	481607	136868
Met_neg_1464	305.176	739.988	neg	3279	2425	44816	2895	2291	2881	31942	7973	39918	727	462	1700	135	840	1527	787	622	6803	2509	7894	2011	1129	1304	425	192	22580	230	2343	417	651	1147	516	1872	330	167	3308	1515	1230	173	423	1634	1714	12396	1949	2141	884
Met_neg_1465	629.404	1049.1	neg	433339	475451	450351	426404	383498	389684	38980	63479	1953	1422	1067	96399	57053	78425	42195	22084	66559	127941	377528	20751	4195	85760	141473	99801	1058	70195	87463	44281	356393	24205	108434	132600	87537	153332	118564	394992	48239	54171	57647	73969	93638	62856	116292	61900	346446	924
Met_neg_1466	885.413	1018.59	neg	177935	178612	179172	133082	161041	137404	11396	3012	28312	122264	NA	29330	1152	23813	4405	1921	NA	58248	121188	233	26385	6757	32296	32715	4545	26332	108684	2255	116126	18380	73488	2030	5678	40384	6470	125995	8498	6037	2090	2842	66688	1369	1598	5378	114549	8694
[truncated: 2,300 more rows]
[truncated: 196 more columns]

## Sheet: TableS5
Table S5. Variable information of clustered features after four rounds iterative WGCNA.
[truncated: 1,366 more rows]

## Sheet: TableS6
Table S6. Feature match result of Waters dataset and Thermo dataset.
[truncated: 1,903 more rows]

[truncated: 1 more sheets: TableS7]
